# Supplementary material for: Mitotic fidelity requires transgenerational action of a testis-restricted HP1
Source: eLife. 2015 Jul 7;4:e07378. doi: 10.7554/eLife.07378 (PMC4491702; doi:10.7554/eLife.07378)
Supplement: Figure 2—source data 1. — DOI: http://dx.doi.org/10.7554/eLife.07378.009 [file elife07378s001.xlsx]

## Sheet: Sheet1
FlyBASE ID	Position	Gene Symbol	FlyBase CGID	logFC	logCPM	PValue	FDR	T1--HP1Ekd	T3--HP1Ekd	T5--HP1Ekd	T2--control	T4--control	T6--control
FBgn0034978	2R:20004295-20010786	CG3257	CG3257	-6.07957	6.61456	9.6088e-194	1.06187e-189	50.5122	59.3632	74.6935	4508.56	3799.27	4277.13
FBgn0262944				-6.46709	3.5788	2.73467e-127	1.51104e-123	1.6639	5.0329	10.731	522.232	509.347	518.974
FBgn0250817				8.80954	2.16231	2.69751e-86	9.93674e-83	184.857	177.083	210.283	1.0647	0	0.0175
FBgn0262616				10.9818	1.96992	3.43758e-81	9.49716e-78	168.625	158.97	173.424	0	0	0
FBgn0034783	2R:18724886-18726814	CG9825	CG9825	2.86862	4.73389	3.46414e-58	7.65644e-55	997.127	1006.1	1032.67	141.412	136.508	137.861
FBgn0013772	2R:10774676-10776514	Cyp6a8	CG10248	3.03354	3.00116	4.5452e-50	8.3715e-47	228.773	324.961	371.18	34.8751	47.4746	26.7709
FBgn0032685	2L:18517493-18531782	CG10211	CG10211	2.75803	3.7485	2.073e-48	3.27267e-45	571.434	527.187	415.436	75.0765	72.8068	76.8929
FBgn0027074	2L:18819344-18822573	CG17324	CG17324	4.05427	1.65382	1.63934e-46	2.26454e-43	108.508	124.758	147.347	8.6672	8.4343	5.2037
FBgn0259951	2L:3667977-3668551	Sfp24Ba	CG42461	-3.51211	2.15412	2.54954e-44	3.13055e-41	0	0.0203	52.8154	68.4555	434.298	7.8591
FBgn0034612	2R:17173225-17177833	CG10505	CG10505	-2.44326	4.27091	7.57058e-44	8.36625e-41	152.647	121.745	112.288	689.886	654.003	793.867
FBgn0261611	2R:8167278-8185752	CG42700	CG42700	-2.77927	2.85881	1.54869e-42	1.55587e-39	45.4695	37.2313	37.7548	276.372	273.069	282.983
FBgn0026386	2R:7137873-7139420	Or47a	CG13225	-7.28649	0.496873	3.48054e-42	3.20529e-39	0.9272	0.0005	0	57.7689	68.0854	60.9409
FBgn0085396	2L:10347851-10353631	CG34367	CG34367	2.90363	2.65713	5.97185e-42	5.07653e-39	246.637	249.506	220.81	33.6853	30.9365	31.1185
FBgn0261293	2R:12355714-12356439	CheB53b	CG33524	-7.19718	0.413356	1.91105e-40	1.5085e-37	0.9272	0.0005	0	56.6357	58.6211	61.9278
FBgn0000606	2R:5866746-5868284	eve	CG2328	9.52227	0.522589	4.72108e-40	3.47818e-37	65.3699	79.4528	37.6127	0	0	0
FBgn0016047	2R:7197953-7206180	nompA	CG13207	-3.9285	1.09803	1.35446e-37	9.35511e-35	5.417	8.0427	3.8472	93.4988	84.4625	89.3973
FBgn0259968	2R:21059768-21060218	Sfp60F	CG42478	-2.28486	5.27879	3.59261e-35	2.33541e-32	0	1.0843	979.279	782.16	3236.4	32.3083
FBgn0037675	3R:5147492-5148083	HP1e	CG8120	-3.60141	1.13226	2.86064e-34	1.75627e-31	8.187	4.0328	9.719	88.1587	98.3126	81.1063
FBgn0016054	2L:20643351-20645789	phr6-4	CG2488	2.14378	4.12506	7.46891e-34	4.34415e-31	627.356	609.696	607.373	130.678	141.648	145.074
FBgn0259975	3R:8098848-8099243	Sfp87B	CG42485	-2.22449	5.70862	1.33603e-33	7.38226e-31	1.4336	2.0947	1369.75	919.393	4451.8	38.5416
FBgn0045483	2R:18968084-18969248	Gr59a	CG30189	5.05811	0.539645	1.85879e-32	9.78165e-30	57.0389	61.3699	61.0363	3.2058	0	2.4261
FBgn0259952	2L:3669261-3669775	Sfp24Bb	CG42462	-2.37452	3.64846	5.69101e-32	2.8587e-29	0	0.0565	300.709	167.668	1129.48	13.3619
FBgn0052072	3L:11094975-11096130	Elo68alpha	CG32072	-3.46275	1.18086	8.37412e-32	4.02358e-29	0.6801	1.0202	24.4674	91.3782	160.867	11.1661
FBgn0032797	2L:19508953-19517201	CG10186	CG10186	-2.05528	3.98709	9.32707e-32	4.29473e-29	145.218	141.851	111.299	597.164	502.279	575.909
FBgn0004181	2R:21062864-21064238	Peb	CG2668	-2.1248	7.68323	3.34045e-31	1.47661e-28	18.5135	10.1518	5736.9	2645.24	18146.9	164.085
FBgn0011694	2R:21061320-21061729	PebII	CG2665	-2.13394	6.11147	3.83438e-31	1.62976e-28	4.0963	4.1106	1905.51	1101.18	5889	70.9452
FBgn0033240	2R:3843655-3845762	CG2906	CG2906	-2.044	3.41856	6.22878e-29	2.54941e-26	73.1038	105.622	93.9829	366.723	356.709	404.305
FBgn0031805	2L:6367884-6370195	CG9505	CG9505	-2.0489	3.43483	8.43288e-29	3.32828e-26	82.3071	96.5804	97.8729	385.131	393.099	359.159
FBgn0041249	2L:1755253-1756451	Gr22f	CG31932	-2.51942	1.6983	8.19499e-27	3.12286e-24	21.7731	19.1206	22.292	114.353	119.75	131.253
FBgn0004426	3L:1210485-1210971	LysC	CG9111	2.28327	2.50679	5.12952e-25	1.88954e-22	29.5027	145.92	425.202	28.6355	0.4452	106.82
FBgn0032040	2L:8399044-8399972	CG13386	CG13386	2.16191	2.31709	1.0979e-24	3.91385e-22	177.703	165.008	182.145	45.5323	36.7361	35.0622
FBgn0262007	3L:10088847-10091180	CG42825	CG42825	-2.43996	1.26529	2.37425e-23	8.19931e-21	7.8912	16.0971	23.3474	54.9789	27.6284	198.068
FBgn0051779	2L:3693184-3693889	Acp24A4	CG31779	-2.17529	2.61915	3.55298e-23	1.18982e-20	0.1694	0.0426	160.879	109.678	503.586	10.5354
FBgn0045761	3R:21148876-21155024	CHKov1	CG10618	1.71171	3.85221	7.08154e-23	2.30171e-20	398.458	426.602	613.435	142.567	156.958	134.464
FBgn0032835	2L:19962678-19963844	CG16772	CG16772	1.86915	2.99689	1.91302e-22	5.87243e-20	263.741	273.656	271.243	70.7963	66.7437	86.2932
FBgn0043792	2R:20816270-20824994	CG30427	CG30427	-2.05526	2.89436	1.89552e-22	5.87243e-20	29.1618	14.1437	163.524	124.977	591.613	29.4963
FBgn0000448	2R:6091773-6124853	Hr46	CG33183	1.80471	3.22837	2.15885e-22	6.44796e-20	357.489	310.885	274.047	86.0295	92.2235	91.8145
FBgn0034162	2R:12756897-12759359	CG6426	CG6426	-1.68439	3.98061	6.55654e-22	1.90675e-19	135.624	163.994	193.866	542.837	554.925	468.738
FBgn0034335	2R:14285898-14286728	GstE1	CG5164	-1.96906	2.20322	1.86779e-21	5.29256e-19	47.3197	22.1646	52.4209	154.582	155.712	173.444
FBgn0031689	2L:5210461-5212445	Cyp28d1	CG10833	1.772	3.07857	2.53279e-20	6.82679e-18	128.543	390.304	323.67	51.6708	60.4056	140.982
FBgn0054011	2L:5716819-5718067	CG34011	CG34011	-2.08563	1.78183	2.49763e-20	6.82679e-18	26.2002	32.1885	28.0828	108.991	129.213	127.683
FBgn0037724	3R:5470851-5471874	Fst	CG9434	-2.10596	1.71265	3.96152e-20	1.04235e-17	19.7037	41.2195	21.2473	108.917	127.659	111.938
FBgn0034624	2R:17235692-17238349	CG17974	CG17974	-8.22607	-0.85775	6.38623e-20	1.64126e-17	0	0	0	22.91	24.2584	27.1353
FBgn0020429	2L:5559342-5563502	GluRIIB	CG7234	-2.73344	0.631193	1.24814e-19	3.13481e-17	6.2329	9.0551	11.6602	55.5762	69.9816	51.3766
FBgn0030859	X:17563241-17565921	CG12990	CG12990	-1.84892	2.65416	1.28934e-19	3.16634e-17	73.6922	13.1347	99.1102	263.877	332.424	30.6201
FBgn0085395	2L:9372979-9415156	Shawl	CG34366	1.84371	2.52546	1.50283e-19	3.6104e-17	212.334	195.181	171.383	67.1686	40.4673	56.982
FBgn0039131	3R:19769350-19774141	CG12268	CG12268	-2.16877	1.76133	1.96564e-19	4.62177e-17	9.4605	8.0826	68.2879	105.729	226.962	15.1829
FBgn0037323	3R:1226316-1229851	CG2663	CG2663	-2.27331	1.54578	4.61309e-19	1.06207e-16	10.4887	18.1212	41.8796	56.1642	232.261	11.2906
FBgn0033408	2R:5282834-5283602	CG8800	CG8800	2.75126	0.647671	4.73332e-19	1.06751e-16	62.6524	53.3307	58.1208	2.3636	9.2526	14.2997
FBgn0085397	2R:17759537-17833769	Fili	CG34368	-1.67833	2.80331	1.0447e-18	2.26372e-16	79.925	85.5004	52.1729	240.386	231.221	224.921
FBgn0040764	2R:7042433-7042731	CG13230	CG13230	3.17835	0.205003	1.02868e-18	2.26372e-16	42.5566	46.2771	43.5849	5.423	4.1255	4.9705
FBgn0033997				2.8185	0.524264	1.41999e-18	3.01775e-16	61.8439	58.3464	40.5814	5.5199	7.526	9.7249
FBgn0032582	2L:16292127-16292970	CG13258	CG13258	-2.73351	0.359107	6.20971e-18	1.29478e-15	11.0363	5.0367	5.7891	52.1681	46.7875	49.6713
FBgn0033696	2R:8075843-8077882	Cyp6g2	CG8859	-2.79145	0.277192	1.07014e-17	2.19003e-15	10.1188	2.0228	7.7624	41.4823	47.7816	51.8464
FBgn0015034	2R:4334974-4337250	Cyp4e1	CG2062	1.65907	2.43559	3.05597e-17	6.14028e-15	175.836	170.036	186.997	64.0063	63.1583	38.2407
FBgn0016660	2L:5404342-5415928	H15	CG6604	-2.1147	1.15327	4.09018e-17	8.07153e-15	20.0018	18.1104	16.4449	90.1175	69.1664	80.6781
FBgn0015714	2R:10761459-10763063	Cyp6a17	CG10241	-1.69652	2.26488	8.50888e-17	1.64968e-14	34.9916	46.2864	67.9716	138.438	169.435	173.422
FBgn0261362	2R:13774718-13777477	proPO-A1	CG42639	1.48928	3.67999	9.0853e-17	1.73106e-14	292.155	435.628	493.252	170.521	110.612	160.937
FBgn0033926	2R:10245432-10247799	Arc1	CG12505	-1.32011	7.57557	9.32962e-17	1.74749e-14	2122.78	2427.7	2575.9	5996.03	5982.42	5725.16
FBgn0003961	2L:7780085-7781415	Uro	CG7171	-1.4988	3.70772	1.09405e-16	2.0068e-14	88.0665	224.294	144.303	368.015	501.077	378.021
FBgn0058378	U:72264-219522	CG40378	CG40378	2.25684	0.893557	1.10773e-16	2.0068e-14	71.7429	66.4019	59.0403	9.9221	16.9778	13.6757
FBgn0034474	2R:15670989-15671525	Obp56g	CG13873	-1.60525	4.66107	1.40629e-16	2.50659e-14	33.9305	19.2051	863.812	349.339	1974.14	32.3103
FBgn0033836	2R:9295547-9297458	CG18278	CG18278	2.94641	0.187383	1.76827e-16	3.10177e-14	41.6604	42.2575	44.5744	1.2181	4.9745	10.6051
FBgn0031710	2L:5521281-5523877	CG7371	CG7371	-1.34944	4.61028	4.64633e-16	8.0229e-14	279.047	293.783	324.585	712.814	768.344	806.663
FBgn0033980	2R:10769625-10771551	Cyp6a20	CG10245	1.55397	2.48205	3.09389e-15	5.26009e-13	153.808	178.081	207.413	41.7368	66.401	74.9251
FBgn0034484	2R:16119336-16122438	CG11044	CG11044	1.5359	2.53692	3.70477e-15	6.14159e-13	189.494	205.23	163.628	66.3277	64.5232	61.0241
FBgn0033292	2R:4326898-4330284	Cyp4ad1	CG2110	1.389	3.56959	3.72352e-15	6.14159e-13	425.508	333.034	354.513	129.637	148.447	147.571
FBgn0031550	2L:3530903-3532526	CG8853	CG8853	1.93695	1.18864	4.28749e-15	6.9678e-13	71.4826	72.4462	89.1991	20.6601	24.5754	14.1524
FBgn0039972	2L:22311931-22368796	CG17018	CG17018	1.36171	3.60753	5.28572e-15	8.46558e-13	393.507	357.174	389.442	153.337	156.905	129.716
FBgn0032381	2L:11847226-11849169	Mal-B1	CG14934	1.65915	1.99079	5.47792e-15	8.64807e-13	138.823	123.756	126.885	40.2832	42.8052	39.8334
FBgn0046692	2R:434209-452786	Stlk	CG40293	1.30379	4.43648	8.73391e-15	1.35941e-12	619.877	632.843	746.983	256.886	266.366	288.913
FBgn0053516	2L:2058859-2109878	dpr3	CG33516	1.25304	5.1725	9.94244e-15	1.52603e-12	1118.68	1040.31	1146.03	455.911	478.575	447.172
FBgn0033205	2R:3553338-3554848	CG2064	CG2064	-1.3356	3.73666	1.2111e-14	1.83341e-12	157.644	161.984	173.436	401.564	409.64	436.743
FBgn0031426	2L:2410884-2415294	CG18641	CG18641	-1.2366	5.16961	1.3784e-14	2.05848e-12	534.321	465.822	388.325	1178.16	1027.75	1096.36
FBgn0034140	2R:12462084-12464087	CG8317	CG8317	-1.53631	2.35985	2.25998e-14	3.33001e-12	51.515	53.3304	68.8658	152.485	187.292	157.956
FBgn0002563	2L:898647-901320	Lsp1beta	CG4178	-2.56388	0.19555	2.46131e-14	3.57893e-12	5.3516	11.057	5.7889	38.2065	58.5819	30.6043
FBgn0031955	2L:7844905-7855255	CG14535	CG14535	2.32027	0.435805	3.78326e-14	5.42971e-12	53.6214	43.2707	47.4585	6.6358	12.7992	8.7856
FBgn0015037	2R:5127548-5129642	Cyp4p1	CG10842	1.21284	4.72398	4.51959e-14	6.40333e-12	709.501	783.753	919.437	317.854	395.297	307.269
FBgn0036232	3L:11968005-11968910	CG14125	CG14125	-1.37743	3.15978	6.21871e-14	8.69911e-12	0	326.705	2.5691	2.1858	280.661	563.383
FBgn0036289	3L:12484925-12490298	CG10657	CG10657	-1.64674	2.36139	6.66918e-14	9.21264e-12	46.8781	44.2886	82.5451	93.2355	349.662	42.7226
FBgn0041247	2L:7452525-7454169	Gr28a	CG13787	2.70134	0.0579133	8.46547e-14	1.14873e-11	45.5326	36.2237	32.8839	9.6413	1.3951	7.3167
FBgn0050026	2R:7296081-7296936	CG30026	CG30026	1.24242	4.33321	8.52372e-14	1.14873e-11	515.407	645.905	683.039	251.392	267.412	254.617
FBgn0000079	2R:13006211-13007808	Amy-p	CG18730	-1.05496	6.50801	1.4943e-13	1.9659e-11	644.327	1839.05	1162.42	1799.31	1065	5355
FBgn0053774	2R:5287258-5287809	CG33774	CG33774	-1.93761	0.899229	1.49054e-13	1.9659e-11	10.6558	18.1075	22.3462	58.8852	67.9706	68.1326
FBgn0028879	2L:15074776-15096915	CG15270	CG15270	-2.13158	0.539716	1.60933e-13	2.09232e-11	10.8318	13.0766	11.6193	54.3608	48.4144	54.5127
FBgn0031629	2L:4796584-4801923	Clect27	CG3244	-1.78159	1.18464	1.83248e-13	2.32767e-11	24.5448	22.1351	20.3177	74.058	72.7101	86.47
FBgn0034945	2R:19856584-19857592	CG10904	CG10904	-1.3405	3.23986	1.81274e-13	2.32767e-11	114.165	111.683	125.977	254.884	332.314	294.271
FBgn0259954	2L:3699464-3699826	CG42464	CG42464	1.47353	2.24403	1.90549e-13	2.3929e-11	144.964	129.804	176.422	43.7463	63.2516	53.4252
FBgn0029095	2L:861849-868352	aru	CG4276	-1.18097	5.61166	2.00469e-13	2.4892e-11	604.466	705.259	640.308	1499.25	1442.7	1477.48
FBgn0034296	2R:13943568-13944564	CG10912	CG10912	-1.12272	3.15684	2.28818e-13	2.80963e-11	99.5103	70.4674	165.959	45.9068	34.4081	767.839
FBgn0034568	2R:16874338-16878676	CG3216	CG3216	3.10482	-0.489749	2.88719e-13	3.50619e-11	30.9404	25.1569	25.1633	4.3076	4.2752	0.1509
FBgn0041579	2R:9281210-9282172	AttC	CG4740	1.23104	3.95969	4.1558e-13	4.99193e-11	362.96	485.94	570.747	146.31	219.028	234.949
FBgn0033367	2R:4929765-4932213	CG8193	CG8193	1.2611	4.02673	4.55133e-13	5.40825e-11	393.842	584.512	507.627	248.777	156.597	225.568
FBgn0040687	3R:160839-161237	CG14645	CG14645	-1.25335	3.93534	5.14887e-13	6.0532e-11	2.4464	590.254	3.4822	5.5689	476.811	924.384
FBgn0085249	2R:5928701-5930995	CG34220	CG34220	-1.16834	7.4396	1.35667e-12	1.57817e-10	11.2867	7106.65	18.8983	25.2684	6223.83	9215.15
FBgn0031299	2L:1083090-1102506	CG4629	CG4629	1.21297	3.68379	1.94542e-12	2.23946e-10	371.558	413.496	382.627	171.854	174.431	153.148
FBgn0050094	2R:12029737-12030443	CG30094	CG30094	1.14828	4.78569	2.04149e-12	2.32583e-10	798.558	824.998	848.62	362.367	380.489	368.799
FBgn0043530	2R:10911880-10912344	Obp51a	CG30473	1.09321	5.72001	2.92849e-12	3.28654e-10	1408.47	1322.04	1960.92	949.055	748.37	464.053
FBgn0034627	2R:17272060-17273720	EfSec	CG9841	1.4119	2.21948	2.94423e-12	3.28654e-10	150.537	147.895	139.464	52.2853	57.942	53.4798
FBgn0031277	2L:779201-779655	CG13947	CG13947	1.11328	5.6504	3.94594e-12	4.36065e-10	1327.76	1559.44	1579.06	729.921	659.203	675.559
FBgn0033697	2R:8078187-8079941	Cyp6t3	CG8457	-2.27181	0.0309274	4.44138e-12	4.85957e-10	8.1723	7.0448	7.7482	47.6028	31.5298	33.8035
FBgn0250824	2R:17206941-17207522	CG33655	CG33655	1.08254	6.34533	7.34276e-12	7.95538e-10	2327.86	2415.63	2447	1114.17	1152.99	1117.51
FBgn0002936	2L:877293-878270	ninaA	CG3966	-1.22934	2.9614	8.63822e-12	9.26805e-10	120.929	104.63	75.4194	232.899	211.527	274.794
FBgn0051814	2L:13676860-13717310	CG31814	CG31814	1.48232	1.93386	1.08748e-11	1.15556e-09	136.22	106.66	118.169	43.5327	34.7669	53.9401
FBgn0031533	2L:3445997-3447591	CG2772	CG2772	-1.84434	0.654639	1.36913e-11	1.44098e-09	15.4181	18.1026	11.581	46.9535	54.4563	61.6404
FBgn0259213	2L:14907570-14972300	CG42313	CG42313	1.2985	2.67946	1.41185e-11	1.47192e-09	222.381	199.205	166.513	85.855	74.3556	80.6978
FBgn0045499	2L:1790617-1791823	Gr22c	CG31929	-2.32835	-0.0545193	1.46409e-11	1.51212e-09	6.308	6.0397	8.7405	36.9603	37.812	31.3541
FBgn0030148	X:9553129-9556789	CG3106	CG3106	1.39066	2.27803	2.24994e-11	2.30223e-09	117.422	97.6337	235.802	97.0135	30.7945	48.9798
FBgn0051676	2L:20840800-20849182	CG31676	CG31676	1.26293	2.61298	2.50003e-11	2.52073e-09	141.831	203.22	216.134	76.1865	81.414	73.4596
FBgn0031910	2L:7410934-7412229	CG15818	CG15818	-1.72162	0.890392	2.5091e-11	2.52073e-09	15.2781	24.1343	17.4171	11.6748	73.3218	103.053
FBgn0041180	2L:19549793-19556455	TepIV	CG10363	-1.11155	4.42313	3.42864e-11	3.4135e-09	251.668	320.932	315.852	674.435	635.082	598.839
FBgn0003082	2R:3712997-3714824	phr	CG11205	1.19363	3.03731	4.59245e-11	4.53135e-09	245.646	259.566	236.332	114.146	110.678	97.2843
FBgn0034860	2R:19299859-19307207	CG9812	CG9812	-1.79116	0.902081	5.07577e-11	4.96393e-09	18.0962	13.0921	25.264	68.4304	99.6039	15.7142
FBgn0032069	2L:8777661-8781251	CG9468	CG9468	1.00371	6.00596	5.9328e-11	5.72344e-09	2246.9	419.646	2956.11	781.543	1235	715.308
FBgn0085419	2R:14427090-14436472	Rgk2	CG34390	-1.45199	1.69229	5.95598e-11	5.72344e-09	38.9997	47.2694	27.9992	113.003	111.68	84.0016
FBgn0039471	3R:22831621-22832777	CG6295	CG6295	-0.923197	4.56371	7.19332e-11	6.85288e-09	45.6937	510.003	442.006	809.101	0	1296.24
FBgn0031257	2L:455543-458745	CG4133	CG4133	1.79803	0.628408	8.66004e-11	8.17966e-09	52.5994	55.3294	46.4547	17.3232	15.0946	11.4776
FBgn0003256	2RHet:198176-247809	rl	CG12559	1.072	4.40494	1.0052e-10	9.41399e-09	592.738	602.657	671.386	273.257	307.657	304.027
FBgn0031504	2L:3128720-3129464	CG15403	CG15403	1.0094	6.46938	1.27449e-10	1.18356e-08	2487.4	2555.48	2671.76	1193.71	1340.83	1276.33
FBgn0015905	2L:1077980-1080809	ast	CG4426	1.05677	4.86292	1.30924e-10	1.2057e-08	919.418	854.174	775.866	422.095	395.304	414.647
FBgn0035666	3L:6045450-6046291	Jon65Aii	CG6580	1.20768	3.07918	1.6275e-10	1.4864e-08	180.691	225.381	352.924	77.7384	89.8761	170.048
FBgn0034707	2R:18070652-18073397	MED16	CG5465	-1.23466	2.52846	1.66547e-10	1.50862e-08	78.0127	89.5232	58.0074	166.582	182.771	179.946
FBgn0259712	2L:9926613-9930378	CG42366	CG42366	2.31895	-0.275278	1.71698e-10	1.54263e-08	31.7977	31.1858	25.1408	8.5962	6.7642	1.5869
FBgn0036203	3L:11760399-11765244	Muc68D	CG6004	-1.0558	5.02199	1.99162e-10	1.77495e-08	7.7104	1375.97	7.3022	6.7124	998.121	1844.21
FBgn0032593	2L:16664767-16676666	trpgamma	CG5996	1.08175	3.92182	2.45076e-10	2.16667e-08	470.616	482.913	382.529	218.62	207.729	205.022
FBgn0033978	2R:10763338-10765159	Cyp6a23	CG10242	1.01455	4.60614	2.72451e-10	2.38957e-08	553.338	760.596	814.819	308.152	387.589	340.306
FBgn0262033	2L:9304437-9305007	CG42844	CG42844	1.10535	3.25154	2.76174e-10	2.40315e-08	280.089	265.618	301.321	95.1101	158.27	133.944
FBgn0033303				-1.55153	1.06405	3.09628e-10	2.6732e-08	26.3883	22.1371	21.2869	67.4831	70.4458	67.1349
FBgn0036833	3L:18913623-18915206	CG3819	CG3819	-1.36052	1.48166	3.50271e-10	3.00066e-08	6.63	82.3911	12.4145	39.9182	44.7669	188.48
FBgn0032495	2L:13246231-13250193	CG16820	CG16820	-1.48943	1.66348	3.85865e-10	3.28015e-08	34.3371	20.1519	59.3077	73.3096	191.616	27.3323
FBgn0028919	2L:13811526-13812682	CG16865	CG16865	1.14522	2.76336	4.52751e-10	3.79042e-08	220.466	195.188	192.737	65.6915	113.888	90.6477
FBgn0039472	3R:22842897-22844009	CG17192	CG17192	-1.1456	2.06956	4.49734e-10	3.79042e-08	44.168	55.3343	64.0129	239.892	0	159.066
FBgn0020616	2L:6950440-6954590	SA	CG3423	-0.991175	5.75951	5.96003e-10	4.9522e-08	784.119	767.655	812.779	1484.19	1615.55	1590.37
FBgn0030929	X:18387434-18388197	CG15043	CG15043	-1.48747	0.924449	6.47689e-10	5.3415e-08	9.6102	44.2113	10.5444	10.5897	29.8261	151.86
FBgn0043470	2R:7224353-7225296	lambdaTry	CG12350	1.17662	2.80239	9.21666e-10	7.54469e-08	162.717	130.841	329.817	62.5073	86.0635	132.216
FBgn0031907	2L:7395832-7404526	CG5171	CG5171	1.10813	3.01838	1.1121e-09	9.03659e-08	205.466	241.462	271.34	106.694	111.443	114.106
FBgn0032843	2L:20070077-20072209	CG10730	CG10730	0.969437	4.78997	1.2433e-09	1.0029e-07	772.267	700.263	919.446	418.795	448.75	334.993
FBgn0040736	2R:14275625-14275995	IM3	CG16844	-1.41167	1.40133	1.31897e-09	1.05622e-07	18.6608	36.211	40.7792	92.332	88.1121	70.1889
FBgn0031523	2L:3332814-3334790	CG15408	CG15408	1.13724	3.01425	1.68486e-09	1.33952e-07	172.556	293.746	249.962	97.0371	84.7506	150.963
FBgn0086711	2L:14975747-14997556	mol	CG4482	1.1133	2.78081	2.44278e-09	1.92823e-07	214.965	205.242	188.848	91.4392	96.4277	93.1646
FBgn0032068	2L:8772948-8776257	CG9466	CG9466	0.948754	5.05296	2.81896e-09	2.20938e-07	1051.84	139.951	1658.18	422.462	591.62	448.734
FBgn0026438	2L:737212-744395	Eaat2	CG3159	1.544	0.885165	2.8578e-09	2.22405e-07	66.3459	48.3087	62.0195	24.8767	19.1953	16.4702
FBgn0263090				-1.07419	3.62404	3.70639e-09	2.86429e-07	169.426	165.009	195.754	335.262	479.866	258.63
FBgn0262543	2L:19910648-19911811	CG43097	CG43097	1.3022	1.57514	4.03162e-09	3.09399e-07	92.4772	95.5745	86.1815	35.9359	40.3888	33.7599
FBgn0043576	2R:4597268-4597825	PGRP-SC1a	CG14746	1.71002	0.735528	4.18471e-09	3.18932e-07	30.2811	36.2464	96.2774	23.7021	1.8063	27.5405
FBgn0053532	2L:19418317-19419029	lectin-37Da	CG33532	-1.34249	1.14822	4.64265e-09	3.51411e-07	20.6482	26.1605	33.9819	87.784	33.9594	93.1187
FBgn0014417	2L:8409051-8411868	CG13397	CG13397	-1.02758	3.40835	4.78631e-09	3.5982e-07	176.183	146.895	132.629	299.287	320.185	310.408
FBgn0034933	2R:19824909-19827274	CG3735	CG3735	0.928105	5.65156	9.40997e-09	7.02632e-07	1485.89	1357.23	1430.8	760.511	717.826	784.432
FBgn0032484	2L:13212335-13215152	kek4	CG9431	-1.58754	0.492931	9.63593e-09	7.14676e-07	12.5834	10.0732	23.3531	45.7249	41.6563	52.9819
FBgn0027070	2L:18826772-18829059	CG17322	CG17322	1.39413	1.09975	1.01785e-08	7.49886e-07	59.6666	63.3894	77.5756	26.094	27.787	21.4272
FBgn0036024	3L:9634116-9635013	CG18180	CG18180	-0.789344	3.65535	1.06364e-08	7.7843e-07	90.6027	246.446	219.06	135.01	9.3627	963.096
FBgn0032265	2L:10531821-10533647	CG18301	CG18301	-1.37431	1.98918	1.32663e-08	9.58205e-07	19.2433	13.1287	123.708	40.1179	300.525	7.5993
FBgn0031688	2L:5207308-5209345	Cyp28d2	CG6081	-0.94733	3.79499	1.31916e-08	9.58205e-07	236.949	219.319	155.799	366.852	364.091	469.474
FBgn0019809	2L:9608479-9612706	gcm2	CG3858	-1.1106	2.2216	1.44537e-08	1.03719e-06	73.641	63.3856	55.1487	124.236	136.486	158.266
FBgn0040725	2L:776536-776892	CG13946	CG13946	-0.89303	5.89378	1.52906e-08	1.09017e-06	741.082	915.544	1045.39	1727.71	1554.73	1759.01
FBgn0002543	2L:1380086-1420449	lea	CG5481	-0.972251	3.63634	1.56668e-08	1.10983e-06	184.036	203.216	159.751	348.237	351.813	375.923
FBgn0051697	2L:19535448-19536107	CG31697	CG31697	0.879456	6.53746	1.82206e-08	1.28252e-06	2474.65	2629.93	2739.58	1366.64	1475.67	1396.88
FBgn0035667	3L:6046684-6047526	Jon65Ai	CG10475	1.1109	3.39253	1.88017e-08	1.31505e-06	186.823	269.65	453.767	131.875	49.1703	274.753
FBgn0031547	2L:3522594-3523960	Sr-CIV	CG3212	1.57401	0.485858	2.06941e-08	1.43831e-06	47.1904	39.2479	48.4644	17.3341	16.8704	10.3496
FBgn0010109	2R:4116476-4119832	dpn	CG8704	-0.9463	3.46271	2.19043e-08	1.5129e-06	200.843	161.982	121.897	327.438	268.322	360.512
FBgn0038865	3R:16984960-16986815	CG10824	CG10824	1.05364	2.74302	2.24021e-08	1.53767e-06	162.826	199.204	222.907	78.5981	91.2211	113.346
FBgn0023197	3L:17539968-17542227	Jon74E	CG6298	-0.768156	4.62399	2.27155e-08	1.54956e-06	60.1787	529.137	528.304	686.595	50.9573	1376.13
FBgn0031276	2L:773575-774020	CG12506	CG12506	0.87828	7.70044	2.43459e-08	1.6506e-06	5241.22	5819.26	6443.04	3277.05	3010.18	3272.64
FBgn0000008	2R:18024494-18060346	a	CG6741	-0.967285	3.6465	2.45533e-08	1.6545e-06	195.013	202.213	156.827	368.79	368.75	341.758
FBgn0038451	3R:12446551-12448424	CG14893	CG14893	1.08925	2.1632	2.50484e-08	1.67764e-06	93.7442	154.917	148.291	64.1373	67.2658	51.468
FBgn0033657	2R:7732831-7739829	Sln	CG8271	-1.0237	2.74052	2.58974e-08	1.72405e-06	118.263	93.5696	74.4679	190.464	190.076	207.049
FBgn0020906	2L:4954071-4955353	Jon25Bi	CG8867	-0.733559	4.79256	2.97519e-08	1.96879e-06	151.898	543.244	567.965	784.47	9.2994	1573.15
FBgn0032170	2L:9957287-9960168	CG4658	CG4658	0.892744	4.96722	2.99584e-08	1.97065e-06	818.395	961.812	866.985	475.46	479.302	464.486
FBgn0050197	2R:10401539-10402500	CG30197	CG30197	1.01589	2.82317	3.2619e-08	2.13297e-06	178.303	211.276	225.782	115.101	100.523	86.3033
FBgn0032249	2L:10432677-10435679	CG5337	CG5337	1.09707	2.21126	3.39209e-08	2.20506e-06	148.842	145.875	114.204	52.4549	70.6599	66.8705
FBgn0020258	2L:14378218-14381170	ppk	CG3478	-1.54107	0.428077	3.42726e-08	2.21489e-06	18.2491	16.0954	10.6016	45.6675	38.2536	49.3348
FBgn0039778	3R:26314687-26315625	Jon99Fi	CG18030	1.00109	4.42066	4.27377e-08	2.7459e-06	438.998	543.308	835.369	230.162	175.112	562.503
FBgn0034538	2R:16540630-16542596	CG16799	CG16799	1.01406	2.93604	4.94674e-08	3.15991e-06	191.896	218.325	251.97	118.47	96.8103	115.266
FBgn0032773	2L:19383387-19386202	fon	CG15825	-0.938585	3.82232	5.43711e-08	3.45319e-06	180.99	270.599	183.961	412.315	404.692	392.522
FBgn0032670	2L:18156043-18157162	CG5783	CG5783	1.30209	1.09053	6.62342e-08	4.18259e-06	60.6266	67.4058	67.8269	22.9531	29.5005	26.1084
FBgn0085201	2L:2192525-2193010	CG34172	CG34172	1.54304	0.465591	7.28932e-08	4.57695e-06	43.4888	43.2641	45.5401	17.336	15.069	12.6499
FBgn0033302				-1.25821	1.22516	7.51253e-08	4.69045e-06	30.8387	35.2032	24.1564	55.8051	72.032	89.7046
FBgn0032910	2L:21057702-21069891	CG9265	CG9265	-0.968848	3.15325	8.20928e-08	5.09667e-06	161.811	122.752	109.359	274.035	275.108	216.899
FBgn0034463	2R:15545263-15547163	CG15125	CG15125	0.848896	5.94258	8.74543e-08	5.3992e-06	1716.04	1676.16	1752.43	945.51	960.223	948.608
FBgn0063495	2R:14292125-14292843	GstE5	CG17527	-1.27746	1.1287	8.79452e-08	5.39934e-06	20.6206	32.1865	31.0306	61.0722	64.3676	78.8682
FBgn0040268	2L:19498179-19502268	Top3alpha	CG10123	-0.863513	4.8068	1.12234e-07	6.85248e-06	491.676	457.764	343.734	771.452	801.925	779.772
FBgn0031975	2L:8011407-8026901	Tg	CG7356	1.05018	2.20308	1.13113e-07	6.86818e-06	126.799	127.781	148.279	65.271	68.8688	58.6914
FBgn0262000	2L:16242081-16245459	CG42818	CG42818	0.948968	2.97104	1.22123e-07	7.37476e-06	184.548	193.19	294.729	132.48	119.942	91.5567
FBgn0033422	2R:5447103-5448573	Or45b	CG12931	-1.09052	1.86555	1.33455e-07	8.0153e-06	64.7288	42.2697	44.508	123.802	101.156	100.904
FBgn0032198	2L:10232493-10234450	eEF1delta	CG4912	0.814256	6.40488	1.46464e-07	8.74905e-06	2172.72	2297.93	2582.69	1247.02	1439.01	1282.78
FBgn0085353	X:13350566-13351644	CG34324	CG34324	-0.866047	6.16424	1.61104e-07	9.57181e-06	0	3363.98	0.5248	2.3575	2235.15	3741.65
FBgn0039777	3R:26312735-26313648	Jon99Fii	CG2229	0.955119	4.85611	1.63494e-07	9.66187e-06	545.842	723.4	1157.04	364.892	210.842	766.126
FBgn0051233	3R:17575575-17578959	CG31233	CG31233	0.924596	3.60928	1.68631e-07	9.91244e-06	268.731	355.147	409.919	230.151	142.479	178.938
FBgn0025583	2R:14274102-14274535	IM2	CG18106	-1.51464	0.449989	1.93391e-07	1.13077e-05	12.572	13.0857	21.3835	48.8503	54.9781	27.1302
FBgn0032449	2L:12698918-12700640	CG17036	CG17036	-0.829066	4.46684	2.06907e-07	1.20344e-05	416.615	356.152	253.608	671.111	535.647	650.274
FBgn0010241	2R:10134471-10140102	Mdr50	CG8523	-0.941946	2.91241	2.12904e-07	1.23184e-05	118.861	89.5656	126.983	183.095	221.276	243.883
FBgn0026602	2R:3130529-3133263	Ady43A	CG1851	0.889491	3.61779	2.17633e-07	1.25264e-05	307.957	405.43	323.5	193.591	183.434	180.208
FBgn0032754	2L:19077276-19079028	CG10700	CG10700	-1.05924	2.15938	2.25557e-07	1.291e-05	42.1443	72.4261	76.6276	119.84	142.723	130.413
FBgn0031876	2L:6959099-6960285	Atac1	CG9200	0.979609	2.66038	2.26635e-07	1.291e-05	184.049	185.119	174.34	86.059	93.0268	96.6424
FBgn0032494	2L:13240133-13241763	CG5945	CG5945	-0.991131	2.71348	2.29081e-07	1.29824e-05	93.3064	95.5807	100.769	189.319	217.564	158.536
FBgn0043575	2R:4604472-4605026	PGRP-SC2	CG14745	1.21203	2.01838	2.31105e-07	1.30303e-05	90.2141	57.4027	209.755	39.4991	10.2691	119.696
FBgn0014033	2L:4121721-4124002	Sr-CI	CG4099	1.05744	1.91409	2.38623e-07	1.33859e-05	92.1706	105.645	132.84	45.8515	59.8063	51.0116
FBgn0051300	3R:21109344-21110956	CG31300	CG31300	0.829253	5.0166	3.04961e-07	1.70208e-05	823.81	864.243	1004.66	422.527	522.968	570.312
FBgn0034871	2R:19398809-19399747	CG3906	CG3906	-0.961881	3.01984	3.2063e-07	1.7785e-05	0.7884	362.916	2.5587	1.0232	258.494	437.759
FBgn0035718	3L:6926030-6927939	CG14820	CG14820	1.1974	1.0989	3.21872e-07	1.7785e-05	38.4334	16.1529	139.153	19.8097	39.2182	22.744
FBgn0040735	2R:14276600-14276963	CG16836	CG16836	-1.52693	0.274699	3.56476e-07	1.95991e-05	12.6416	16.0921	12.5761	35.9968	48.2025	32.7449
FBgn0015316	2L:8998537-8999468	Try29F	CG9564	-0.96621	2.52225	3.65208e-07	1.99798e-05	89.8381	97.5753	66.7279	164.313	165.034	167.573
FBgn0085570				-0.970518	2.47263	3.73694e-07	2.03433e-05	88.0535	68.4313	88.1945	155.648	162.584	162.593
FBgn0050271	2R:18703979-18709279	CG30271	CG30271	-0.777538	7.51484	3.78187e-07	2.0487e-05	3534.22	2809.02	2363.51	5281.12	4721.91	5095.38
FBgn0033949	2R:10517418-10518526	CG10131	CG10131	-1.12182	1.56154	4.39087e-07	2.35978e-05	34.266	44.2621	43.6175	86.0005	90.5515	88.1777
FBgn0035090	2R:20860954-20862894	CG2736	CG2736	0.8139	5.27164	4.39883e-07	2.35978e-05	1092.41	1091.61	1016.14	599.536	604.907	618.213
FBgn0034663	2R:17721735-17722534	CG4363	CG4363	-0.781292	3.06674	4.49778e-07	2.40121e-05	47.946	181.043	154.161	57.8002	81.6616	584.097
FBgn0034717	2R:18180964-18184463	CG5819	CG5819	-0.879714	3.22473	5.85512e-07	3.11081e-05	106.488	161.964	159.917	242.804	242.651	308.189
FBgn0262896	3L:20751983-20752292	CG43251	CG43251	-1.62295	0.306908	5.98106e-07	3.16252e-05	0	2.033	40.1066	24.3147	88.1214	1.3025
FBgn0001269	2R:7361970-7394688	inv	CG17835	0.859448	4.04202	6.14537e-07	3.23393e-05	595.439	427.601	349.52	262.164	240.224	264.277
FBgn0030098	X:9085706-9086582	CG12057	CG12057	0.871385	4.65724	6.28188e-07	3.2901e-05	557.918	702.254	833.265	203.351	320.125	664.66
FBgn0085260	2R:7873513-7874487	CG34231	CG34231	-1.03945	1.93629	6.34962e-07	3.30989e-05	47.8717	70.4016	46.4296	106.714	116.576	112.971
FBgn0050275	2R:18595299-18600255	CG30275	CG30275	0.78918	7.0258	7.87057e-07	4.08346e-05	4037.1	3301.01	3360.43	2121.6	1972.91	2160.12
FBgn0005779	2L:3109672-3110998	PpD6	CG8822	0.810408	4.5565	8.4178e-07	4.34697e-05	720.962	604.675	620.909	388.321	371.169	351.694
FBgn0039927	4:1147233-1156547	CG11155	CG11155	0.813013	4.05275	8.78628e-07	4.51615e-05	386.699	439.671	552.337	241.688	278.453	257.075
FBgn0263095				-1.35301	0.484154	9.18905e-07	4.7013e-05	18.1567	12.085	21.3609	38.2308	47.0471	47.0068
FBgn0037563	3R:4115128-4116287	CG11672	CG11672	-1.5881	-0.0321829	9.34893e-07	4.76106e-05	0	33.1333	0	0.4428	28.2514	70.084
FBgn0031741	2L:5805395-5808858	CG11034	CG11034	0.761878	5.62788	9.69654e-07	4.91543e-05	1252.61	1441.72	1370.74	786.651	855.832	723.162
FBgn0031627	2L:4734592-4794040	CG15630	CG15630	-0.998196	2.06812	9.79456e-07	4.94245e-05	62.5772	70.4129	50.2904	130.445	121.468	113.328
FBgn0032433	2L:12441475-12445922	Oatp33Ea	CG5427	-0.845796	3.33032	9.85173e-07	4.9487e-05	131.133	152.929	182.235	255.888	256.858	335.36
FBgn0020377	2R:8096359-8098730	Sr-CII	CG8856	-0.826994	3.80401	9.9078e-07	4.95435e-05	219.382	211.285	223.79	413.312	366.735	387.419
FBgn0025697	2L:7445345-7451165	santa-maria	CG12789	0.791877	4.5481	1.09457e-06	5.44868e-05	586.288	641.89	703.366	376.421	379.651	352.905
FBgn0039709	3R:25667379-25680421	Cad99C	CG31009	-1.40435	0.226536	1.29295e-06	6.40735e-05	19.2388	11.0745	11.5922	41.2477	35.9428	34.9552
FBgn0042207	3R:8459081-8460374	CG18530	CG18530	0.965009	2.15786	1.37402e-06	6.77868e-05	105.742	116.718	160.004	74.8751	61.8606	58.7267
FBgn0031264	2L:560794-563303	CG11835	CG11835	-0.892891	2.63061	1.4363e-06	7.05447e-05	111.828	88.5432	81.2949	168.728	170.809	188.362
FBgn0031947	2L:7782857-7786063	CG7154	CG7154	0.783187	4.35559	1.51282e-06	7.36483e-05	562.943	607.669	517.226	312.349	348.003	311.884
FBgn0031289	2L:860309-861806	CG13950	CG13950	-0.998923	1.84001	1.50723e-06	7.36483e-05	56.3062	44.2808	55.2416	120.515	98.6906	93.5865
FBgn0031307	2L:1143203-1147395	CG4726	CG4726	-1.33861	0.423293	1.57638e-06	7.64058e-05	19.1244	18.1066	12.5434	40.3128	40.981	45.7209
FBgn0036677	3L:16917438-16920534	CG13023	CG13023	-0.995031	1.58663	1.62264e-06	7.8305e-05	65.9252	34.2229	28.9385	94.5531	68.0542	103.568
FBgn0034697	2R:18012072-18015002	GM130	CG11061	-0.80817	4.14766	1.72648e-06	8.29534e-05	287.413	261.595	293.554	490.696	516.353	459.78
FBgn0003900	2R:18933631-18935849	twi	CG2956	-0.753084	5.09417	1.75138e-06	8.31609e-05	570.295	570.45	503.664	972.597	838.232	995.332
FBgn0035042	2R:20527211-20528279	CG3640	CG3640	0.7396	6.49163	1.74758e-06	8.31609e-05	2026.52	2306.99	3012.93	1789.2	1421.75	1148.62
FBgn0035926	3L:8781244-8781640	CG5804	CG5804	0.912905	3.02963	1.75337e-06	8.31609e-05	168.053	170.065	347.207	78.9337	100.767	195.739
FBgn0037227	3R:80502-81316	TwdlV	CG14640	-0.952127	2.03598	1.76329e-06	8.32742e-05	71.8793	52.3295	57.1257	123.961	106.924	125.154
FBgn0010357	2R:7233844-7234641	betaTry	CG18211	0.904394	6.87495	1.77361e-06	8.34051e-05	1242.34	3993.15	4346.98	1487.85	336.503	3870.67
FBgn0034331	2R:14272417-14273093	CG15067	CG15067	-1.00346	1.95904	1.81613e-06	8.50426e-05	69.1953	69.4009	31.7843	106.722	130.367	99.8572
FBgn0053198	2R:14165031-14165658	pen-2	CG33198	0.859103	2.96653	2.03556e-06	9.49154e-05	223.96	225.361	205.323	108.963	128.417	121.623
FBgn0039474	3R:22845954-22847100	CG6283	CG6283	-0.704381	2.7308	2.04667e-06	9.50327e-05	182.796	51.362	73.4611	26.218	67.5589	475.976
FBgn0000422	2L:19116480-19120300	Ddc	CG10697	0.802339	4.06627	2.14321e-06	9.86858e-05	508.812	459.786	412.588	268.717	260.497	265.702
FBgn0050044	2R:8383030-8388972	s-cup	CG30044	-0.768984	4.43672	2.13952e-06	9.86858e-05	409.276	326.99	302.139	571.308	584.746	627.894
FBgn0033788	2R:8934238-8934793	CG13323	CG13323	-0.72601	3.62654	2.15495e-06	9.88149e-05	177.48	197.194	211.237	169.634	218.127	644.724
FBgn0031653	2L:4949947-4950763	Jon25Biii	CG8871	0.802727	5.10469	2.21169e-06	0.000100997	777.354	978.924	1060.86	455.196	448.296	754.905
FBgn0031734	2L:5733675-5741244	CG11147	CG11147	-1.01052	2.73318	2.58276e-06	0.000117457	60.9976	74.4798	168.005	137.593	351.237	66.1926
FBgn0034901	2R:19639438-19640018	CG11300	CG11300	0.942519	2.28465	2.66063e-06	0.000120503	131.345	152.913	129.768	69.6911	64.2085	83.8235
FBgn0035817	3L:7747509-7748268	CG7409	CG7409	-0.917735	2.21717	2.71283e-06	0.000122365	77.208	64.3981	67.7929	154.213	120.327	124.482
FBgn0033968	2R:10695929-10697436	CG10200	CG10200	1.70482	-0.474692	2.73384e-06	0.000122811	23.5589	23.1418	24.2218	6.5573	11.203	2.8598
FBgn0033387	2R:5045412-5048940	CG8008	CG8008	0.731705	6.40606	3.37047e-06	0.000150798	2005.79	2366.33	2514.88	1271.01	1384.99	1489.38
FBgn0032144	2L:9769067-9770409	CG17633	CG17633	0.908704	4.8993	3.39498e-06	0.000151282	668.561	773.696	997.979	401.845	110.553	932.014
FBgn0043842	2RHet:470785-471747	Yeti	CG40218	0.726744	5.77959	3.60952e-06	0.000160196	1361.36	1446.77	1656.61	885.675	931.047	863.143
FBgn0035875	3L:8329772-8331695	Cpr66Cb	CG7076	0.786523	4.55397	3.84526e-06	0.000169976	575.382	644.906	699.492	415.402	302.497	416.55
FBgn0034479	2R:15866749-15872255	CG8654	CG8654	-0.715206	7.10204	4.29922e-06	0.000189285	2433.31	2256.67	2066.2	3732.98	3665.6	3727.21
FBgn0002565	3L:12122493-12124796	Lsp2	CG6806	-0.821387	3.0126	4.86736e-06	0.000213449	155.452	123.753	100.619	226.298	227.093	219.893
FBgn0263270	2R:6247718-6248232	CG43396	CG43396	0.818128	2.73223	5.29771e-06	0.000231403	144.601	177.079	231.708	119.422	111.686	76.8259
FBgn0028561	2R:3976981-3978802	sut3	CG17976	-0.704333	6.36376	5.65983e-06	0.000246247	1638.65	1357.22	1062.5	2248.91	2164.08	2249.67
FBgn0058191	2RHet:390776-392982	CG40191	CG40191	0.708334	5.75674	5.87485e-06	0.0002546	1384.12	1365.28	1626.58	892.164	937.827	826.113
FBgn0038660	3R:14736773-14738641	CG14291	CG14291	0.878789	2.32072	5.90916e-06	0.000255087	126.722	124.77	168.691	67.6164	82.3391	76.9369
FBgn0031273	2L:625663-628200	CG2839	CG2839	0.811338	2.77538	6.08692e-06	0.000261738	171.122	167.028	230.71	118.413	119.346	80.5233
FBgn0034808	2R:18881186-18886406	CG9896	CG9896	0.797969	3.78128	6.72416e-06	0.000288018	324.209	332.029	470.034	217.63	182.01	260.92
FBgn0062978	2L:16704286-16716191	CG31808	CG31808	0.840677	2.56307	7.20787e-06	0.000307545	142.046	161.984	189.002	96.744	93.9182	82.3642
FBgn0037513	3R:3573635-3575798	pyd3	CG3027	0.715382	4.65687	7.53188e-06	0.000320134	584.343	664.028	798.37	372.319	450.329	409.761
FBgn0250867	2L:20965520-21051954	CG42238	CG42238	1.00401	1.4102	7.6175e-06	0.000322533	66.8806	84.5018	78.4767	40.2048	38.5582	34.9929
FBgn0035977	3L:9342711-9344589	PGRP-LF	CG4437	0.906961	1.89474	7.82318e-06	0.000329977	89.4796	118.705	107.539	58.6859	61.4119	45.3045
FBgn0004425	3L:1207371-1207856	LysB	CG1179	1.01759	1.63215	7.89297e-06	0.000331655	40.9032	83.5128	142.763	44.6155	26.867	64.4215
FBgn0036433	3L:14615910-14621274	CG9628	CG9628	0.757446	3.72687	8.08587e-06	0.000338473	303.309	339.064	439.976	256.35	202.575	178.424
FBgn0261989	2R:9459029-9460045	CG42807	CG42807	-0.794793	4.09948	8.19949e-06	0.000341934	194.249	374.214	265.393	343.31	591.872	463.177
FBgn0032256	2L:10477114-10482975	RluA-2	CG6187	0.947673	1.57459	8.29688e-06	0.000344695	63.9678	90.5421	100.849	40.3418	50.6063	38.8172
FBgn0036752	3L:17744818-17757253	Adgf-A	CG5992	0.706645	5.19667	8.5749e-06	0.000354911	904.483	1045.32	1014.27	624.44	612.546	567.783
FBgn0005626	3L:6706455-6712624	ple	CG10118	0.774117	3.37656	8.72216e-06	0.000359659	249.923	307.853	294.516	139.563	173.602	183.209
FBgn0029093	2R:3709615-3711073	cathD	CG1548	0.684886	7.06687	9.12889e-06	0.000375031	3277.74	3903.63	3600.72	2227.17	2282.47	2151.89
FBgn0033500	2R:6136762-6142479	CG12913	CG12913	-1.23001	0.474096	9.42343e-06	0.000385697	23.7729	19.1142	11.5486	45.6293	44.4807	37.6038
FBgn0259962	2L:11754085-11754502	Sfp33A1	CG42472	0.749885	3.48831	9.47066e-06	0.0003862	272.606	293.786	351.761	201.057	191.253	146.238
FBgn0050203	2R:8198194-8201340	CG30203	CG30203	1.38433	0.102562	1.08682e-05	0.000441559	34.478	35.21	29.9958	7.7832	11.6428	19.23
FBgn0034647	2R:17548472-17549749	pirk	CG15678	1.04821	1.07159	1.11629e-05	0.000451871	42.1864	37.2587	104.01	30.4411	31.0833	26.3254
FBgn0028534	2L:13846758-13847799	CG7916	CG7916	0.755252	5.22645	1.18257e-05	0.000476522	779.945	846.153	1392.4	367.542	508.669	975.561
FBgn0050047	2R:8239298-8242918	CG30047	CG30047	-1.00342	1.51166	1.18581e-05	0.000476522	52.8841	17.1417	55.3427	74.1391	113.384	57.054
FBgn0002570	2R:4337166-4339404	Mal-A1	CG8696	0.835309	5.78746	1.19946e-05	0.000480263	749.426	1647.96	2049.19	127.698	414.265	2200.47
FBgn0004635	3L:1463792-1468483	rho	CG1004	0.963898	1.5892	1.21002e-05	0.000482742	82.4228	89.5382	85.2416	42.4769	42.656	46.9962
FBgn0032688	2L:18590897-18595431	CG15160	CG15160	-0.715293	4.59207	1.22747e-05	0.000487943	385.196	420.539	383.584	654.98	642.573	655.529
FBgn0033952	2R:10544303-10546260	Adgf-E	CG10143	0.679506	8.13127	1.37558e-05	0.000544858	7765.35	7785.16	6894.29	4729.59	4614.89	4694.41
FBgn0031468	2L:2840124-2842638	CG2975	CG2975	0.737572	3.54233	1.38706e-05	0.000547442	299.931	311.892	337.163	210.841	195.352	157.308
FBgn0040009	2L:22430964-22441190	CG17490	CG17490	-0.69665	4.97422	1.40185e-05	0.000551311	498.479	506.071	554.16	805.254	828.548	902.196
FBgn0038130	3R:9105445-9110316	CG8630	CG8630	-0.828379	3.56963	1.47798e-05	0.000579191	150.947	168.035	256.959	354.489	458.418	153.003
FBgn0030017	X:8061987-8063955	CG2278	CG2278	-1.17245	0.418733	1.54339e-05	0.000602685	23.7877	15.0982	14.4891	38.1555	34.8941	50.2523
FBgn0031347	2L:1584864-1587155	CG10869	CG10869	0.681041	9.71122	1.72892e-05	0.000672758	25971.4	22238.7	18713.5	14259.5	13343.6	14552.3
FBgn0032517	2L:13387636-13393962	CG7099	CG7099	-0.695279	4.5926	1.77691e-05	0.000689004	470.923	397.409	328.255	669.064	639.213	638.298
FBgn0011722	2L:6415257-6423308	Tig	CG11527	0.810508	2.41248	1.90649e-05	0.000736667	177.185	150.911	112.22	82.7062	92.4734	73.7279
FBgn0039475	3R:22847791-22848934	CG6277	CG6277	-0.579625	3.53413	2.02497e-05	0.000779718	361.995	100.668	106.275	89.3812	161.612	699.48
FBgn0035933	3L:8803495-8804365	CG13309	CG13309	0.715318	4.07415	2.16824e-05	0.000831987	313.848	525.156	521.293	268.805	256.087	304.839
FBgn0037625	3R:4579760-4593922	CG11768	CG11768	-0.728767	3.23845	2.25131e-05	0.000860872	201.905	154.938	102.475	282.682	231.692	258.248
FBgn0046297	2R:17690929-17691846	CG9284	CG9284	0.65465	10.374	2.30746e-05	0.000879302	35291.8	35100.7	35257.5	21429.7	22820.2	22785.4
FBgn0036881	3L:19526190-19531401	Cpr76Bd	CG9299	-0.890728	1.67362	2.37002e-05	0.000900039	56.4077	44.2756	44.525	93.5301	81.8106	97.778
FBgn0035571	3L:4752393-4753718	CG12493	CG12493	-0.678624	6.26775	2.48073e-05	0.000938854	1133.73	1342.12	1403.75	1970.51	2174.54	2005.32
FBgn0050296	2R:16905290-16912423	RIC-3	CG30296	-0.777845	2.61658	2.56867e-05	0.00096882	108.051	89.5524	95.8887	182.64	156.401	168.884
FBgn0032601	2L:16754336-16758283	yellow-b	CG17914	-1.34019	-0.145885	2.59762e-05	0.000976406	15.5889	9.0605	8.6847	37.8065	23.1534	25.1162
FBgn0051898	2L:8400457-8401477	CG31898	CG31898	-0.909847	1.62396	2.65441e-05	0.00099437	41.5584	51.3035	47.4711	95.6131	85.3708	82.2235
FBgn0038279	3R:10744402-10748027	CG3837	CG3837	0.768089	2.73495	2.66644e-05	0.000995499	184.041	152.948	208.376	111.98	114.178	91.2645
FBgn0052457	3L:22980742-22981362	CG32457	CG32457	0.651122	7.83152	2.69862e-05	0.00100412	5459.71	5752.86	6910	3848.32	3850	3817.92
FBgn0023496	2L:10699408-10701458	Lip1	CG7279	-1.14703	0.424413	2.76209e-05	0.00102429	24.7172	16.1027	13.5064	42.3961	35.7789	44.4544
FBgn0262359	2L:8243513-8243988	CG43057	CG43057	0.652337	4.50162	2.78536e-05	0.00102746	567.318	568.454	680.144	438.103	430.421	258.817
FBgn0085818				1.24461	0.104518	2.78924e-05	0.00102746	33.5641	28.1795	35.8739	16.2331	16.9815	6.7801
FBgn0053087	2R:4094023-4113243	LRP1	CG33087	-0.666197	4.87302	2.84398e-05	0.00104415	563.323	497.009	407.694	766.024	755.587	827.773
FBgn0034128	2R:12330741-12332350	CG4409	CG4409	0.95394	1.56308	2.90837e-05	0.00106425	90.7857	84.5114	75.5056	54.1371	33.0179	44.6499
FBgn0001147	2R:20927905-20939850	gsb-n	CG2692	-0.690465	3.94317	3.18707e-05	0.00116239	274.849	257.559	231.454	399.388	399.505	442.824
FBgn0032825	2L:19827274-19828890	CG13958	CG13958	0.90288	1.77067	3.20023e-05	0.00116335	101.633	106.633	78.3642	47.9624	44.9462	62.6269
FBgn0035661	3L:6026835-6027711	CG10477	CG10477	0.938721	3.53587	3.24621e-05	0.00117619	365.712	232.446	343.967	45.7633	19.5135	503.447
FBgn0032897	2L:20858689-20861014	CG9336	CG9336	0.651125	7.40341	3.32169e-05	0.00119961	3867.75	4580.75	4998.69	3031.07	2691.78	2858.14
FBgn0040732	2R:15387800-15388823	CG16926	CG16926	0.708193	3.07405	3.40846e-05	0.00122693	178.115	314.851	191.69	148.901	152.89	106.581
FBgn0034888	2R:19570904-19572251	CG5431	CG5431	0.893125	1.74631	3.50354e-05	0.00125707	72.1344	97.5875	112.484	39.4282	48.4844	64.8949
FBgn0034219	2R:13332688-13334988	mthl4	CG6536	0.777467	3.12664	3.52134e-05	0.00125936	229.273	216.323	264.546	151.109	109.007	164.309
FBgn0052865				1.04972	0.896742	3.67961e-05	0.00131172	50.6768	43.279	67.9262	25.0628	25.0633	28.3911
FBgn0033167	2R:3296398-3296865	CG1701	CG1701	0.65894	4.03457	3.76718e-05	0.00133862	413.229	416.532	484.444	314.108	307.168	192.811
FBgn0031361	2L:1731358-1732356	CG17652	CG17652	0.864026	1.74804	3.91721e-05	0.00138617	90.5874	101.607	89.0916	49.0191	54.5991	49.7743
FBgn0034010	2R:11213338-11213888	CG8157	CG8157	-0.772611	2.61737	3.92607e-05	0.00138617	117.27	89.5533	89.0638	167.571	177.817	159.222
FBgn0036793	3L:18593248-18611031	CG4174	CG4174	0.84002	1.74222	4.10227e-05	0.00144376	96.1381	79.4977	103.716	67.0817	58.9845	26.232
FBgn0033875	2R:9727581-9729248	CG6357	CG6357	0.633134	6.65772	4.55151e-05	0.00159679	2457.36	2633.96	2910.11	1679.95	1763	1691.13
FBgn0035670	3L:6054477-6056006	CG10472	CG10472	0.740845	6.0339	4.61839e-05	0.00161512	1300.21	1605.74	2295.19	926.3	575.326	1824.13
FBgn0033405	2R:5257635-5261741	CG13954	CG13954	1.39446	-0.192451	4.75891e-05	0.00165901	30.9406	23.1487	27.1215	14.0103	7.3265	9.9865
FBgn0259973	3L:22073422-22073568	Sfp79B	CG42483	-0.880603	2.0387	4.79826e-05	0.00166747	84.7832	59.3672	48.3193	91.726	170.05	78.3559
FBgn0032369	2L:11645133-11648839	CG6614	CG6614	0.637361	6.63415	5.00412e-05	0.00173356	2745.97	2442.81	2675.62	1665.79	1710.98	1681.14
FBgn0034073	2R:11986811-11990108	CG8414	CG8414	0.691785	3.73002	5.02908e-05	0.00173676	384.558	306.88	372.995	233.799	222.063	202.818
FBgn0034879	2R:19442541-19443724	Rrp4	CG3931	-0.656155	4.76433	5.11062e-05	0.00175942	438.647	512.084	422.296	748.477	692.721	726.309
FBgn0038481	3R:12955137-12956141	CG17475	CG17475	-0.954659	1.7454	5.12756e-05	0.00175977	55.3909	2.0602	96.3151	61.4473	176.285	39.3834
FBgn0031929	2L:7689376-7691057	CG18585	CG18585	0.77245	2.35107	5.14912e-05	0.0017617	121.216	56.4059	240.753	40.9145	103.872	97.2705
FBgn0011291	2L:9762364-9763244	Taf11	CG4079	0.774513	2.55517	5.27562e-05	0.00179846	162.288	157.959	159.835	83.9497	92.0934	106.226
FBgn0003328	2R:11136290-11146003	scb	CG8095	0.637271	6.67761	5.28912e-05	0.00179846	2580.74	2678.23	2841.3	1737.57	1702.43	1777.81
FBgn0031692	2L:5218260-5219059	TpnC25D	CG6514	0.754097	2.56877	5.52661e-05	0.00187345	135.657	172.034	176.368	113.928	90.3227	81.3337
FBgn0038194	3R:9854952-9857206	Cyp6d5	CG3050	0.612327	7.64676	5.66164e-05	0.00191336	4897.73	4886.62	6045.9	2922.78	3818.71	3503.58
FBgn0034756	2R:18540078-18542032	Cyp6d2	CG4373	-0.727897	2.97241	5.70301e-05	0.00192146	132.403	133.806	119.104	214.334	211.096	213.557
FBgn0033397	2R:5129846-5131915	Cyp4p3	CG10843	0.631789	5.35917	5.72883e-05	0.00192429	996.047	1063.45	1195.49	709.344	727.466	646.092
FBgn0027562	3R:12422795-12430510	CG10345	CG10345	-0.67739	3.49097	5.92633e-05	0.0019846	238.103	164.01	157.792	295.991	290.574	319.993
FBgn0028897	2L:16262123-16263483	CG4935	CG4935	-0.645614	5.01541	6.32161e-05	0.00211058	547.531	561.398	533.74	890.996	845.335	833.3
FBgn0034618	2R:17200185-17207074	CG9485	CG9485	0.616101	5.93364	6.55809e-05	0.00217638	1490.12	1810.95	1531.5	982.621	1119.73	1015.79
FBgn0035480	3L:3951190-3952420	CG14984	CG14984	0.680883	3.64696	6.55178e-05	0.00217638	253.273	333.019	417.717	192.731	210.336	220.681
FBgn0260499	2R:7330031-7339109	qvr	CG33472	1.25408	0.00266977	6.74586e-05	0.00223199	31.7655	28.1755	31.0033	15.1485	13.4486	9.0306
FBgn0051632	2L:6822317-6839005	sens-2	CG31632	-1.20208	0.145504	6.9595e-05	0.0022958	14.489	11.0759	18.4519	28.4387	37.9125	34.7165
FBgn0010425	2R:7232734-7233567	epsilonTry	CG18681	0.782192	4.47309	6.98821e-05	0.00229841	601.975	468.873	697.633	496.446	94.7418	531.127
FBgn0033526	2R:6353518-6355994	Caf1-105	CG12892	-0.623242	5.27881	7.05263e-05	0.00231272	703.623	664.022	611.197	1039.03	957.37	1081.07
FBgn0034887	2R:19569147-19570475	CG5428	CG5428	0.897707	1.3638	7.08082e-05	0.00231509	67.8889	75.4533	73.6294	40.2229	39.4039	36.1976
FBgn0039342	3R:21330935-21331653	CG5107	CG5107	0.820491	4.08682	7.43658e-05	0.00242424	207.335	607.625	544.588	116.41	65.4793	673.621
FBgn0263089				0.897694	1.3495	7.49162e-05	0.002435	72.5367	57.3666	84.3698	48.6862	35.8921	30.359
FBgn0034550	2R:16675822-16679643	CG15226	CG15226	0.805215	2.00691	7.60816e-05	0.00246562	97.6916	111.676	122.121	58.8486	63.6882	66.8512
FBgn0036969	3L:20314117-20315420	Spn77Bb	CG6663	-0.665929	6.39044	7.65751e-05	0.00247436	1347.83	1286.81	1664.4	2735.74	2566.31	1314.93
FBgn0033887	2R:9857415-9858662	CG6704	CG6704	-0.697664	3.06489	7.70216e-05	0.00248153	143.295	123.763	147.286	205.822	218.547	253.839
FBgn0034253	2R:13492456-13526639	CG10936	CG10936	0.657663	4.69101	8.00039e-05	0.00257012	824.566	630.835	591.774	455.787	415.363	439.5
FBgn0035476	3L:3938624-3940084	CG12766	CG12766	1.07103	0.814055	8.31136e-05	0.00266229	15.5773	73.4067	65.0242	20.7902	12.7721	41.9199
FBgn0000640	2L:9426860-9427835	Fbp2	CG3763	-1.24928	-0.0285568	8.64375e-05	0.00276075	15.5136	9.064	13.5699	30.4645	36.3637	22.9007
FBgn0031973	2L:8004548-8007253	Spn28D	CG7219	-0.824567	1.9258	8.78721e-05	0.00279849	39.4298	68.4021	72.7531	106.615	109.878	99.5939
FBgn0051760	2L:12142784-12170217	CG31760	CG31760	-0.658164	3.81524	9.06026e-05	0.00287715	256.729	222.356	230.533	372.127	368.576	384.752
FBgn0035039	2R:20499228-20501430	CG3608	CG3608	-0.813627	2.29518	9.09154e-05	0.00287881	79.7847	71.4428	85.2882	131.696	179.631	89.6814
FBgn0031700	2L:5327975-5328879	CG14022	CG14022	0.687032	2.83891	9.29685e-05	0.00293316	185.759	186.132	204.443	143.238	129.348	78.4356
FBgn0024250	X:7201974-7205165	brk	CG9653	0.94612	1.02154	9.31627e-05	0.00293316	41.3233	49.3117	82.5475	33.6236	29.2843	26.3527
FBgn0032847	2L:20093088-20093846	Taf13	CG10756	-0.636215	4.84271	9.86725e-05	0.00308904	496.807	455.772	513.46	684.597	805.464	780.767
FBgn0036831	3L:18910681-18912361	CG6839	CG6839	-1.08732	0.63784	9.84018e-05	0.00308904	2.2416	60.2677	4.6908	13.6923	59.2814	64.5356
FBgn0034294	2R:13937731-13939610	Muc55B	CG5765	-0.846177	1.28867	0.000101857	0.00317971	42.7489	36.2226	33.8669	67.4976	52.1557	89.5062
FBgn0040733	2R:14277847-14278114	CG15068	CG15068	-0.918818	1.31923	0.00010361	0.00321252	40.8684	43.2527	29.9538	69.6625	86.9124	54.2494
FBgn0034487	2R:16127492-16130387	CG11048	CG11048	-0.602515	5.44457	0.00010378	0.00321252	885.251	735.458	614.989	1201.06	1061.23	1173.15
FBgn0038790	3R:16186030-16186356	MtnC	CG5097	0.746722	2.88243	0.000103366	0.00321252	193.941	172.061	228.727	61.6849	112.897	188.375
FBgn0032577	2L:15916888-15917607	CG13244	CG13244	0.607914	6.63609	0.000104342	0.00322092	2571.76	2593.71	2650.43	1709.28	1715.12	1699.78
FBgn0032658	2L:17986399-17988218	CG5681	CG5681	0.601575	6.04035	0.000107709	0.00331558	1702.4	1611.78	1860.98	1107.66	1202.63	1075.54
FBgn0034289	2R:13907754-13909911	CG10910	CG10910	-0.626352	2.13806	0.000114196	0.00349701	72.5278	69.4244	73.6324	46.598	37.5299	284.493
FBgn0000411	3L:14168701-14171720	D	CG5893	-0.643807	3.65138	0.000114269	0.00349701	257.932	220.33	156.751	311.33	320.723	371.81
FBgn0040259	3R:6982822-6985469	Ugt86Da	CG18578	0.618089	4.91923	0.000114552	0.00349701	654.967	822.981	908.78	488.65	524.562	534.907
FBgn0262564	2R:12624316-12625355	CG43104	CG43104	0.871227	1.30046	0.000116528	0.00354754	76.3064	48.3201	81.464	48.657	39.4716	23.2881
FBgn0033579	2R:7027374-7031176	CG13229	CG13229	-0.698683	3.17838	0.000119324	0.00362268	159.656	145.889	147.226	232.925	271.082	222.72
FBgn0053282	2L:3327903-3329792	CG33282	CG33282	-0.864747	1.64929	0.000120252	0.00364083	40.5748	53.3163	53.3143	72.0804	109.665	79.8457
FBgn0262009	3R:19198646-19199322	CG42827	CG42827	0.60364	6.33902	0.000121611	0.00367191	1895.25	2110.79	2348.27	1336.19	1395.04	1446.2
FBgn0036937	3L:20101584-20104634	Ir76b	CG7385	-0.937307	0.864018	0.000123421	0.00371641	33.7562	31.1808	16.3597	47.9823	47.5313	62.6908
FBgn0031930	2L:7691109-7692683	CG7025	CG7025	0.825135	1.41325	0.000125144	0.00375805	67.8571	23.1964	130.235	22.1994	58.7096	40.9995
FBgn0033188	2R:3413623-3420487	CG1600	CG1600	0.616265	5.0364	0.000126543	0.00378978	732.992	976.896	874.763	604.761	533.495	545.254
FBgn0035544	3L:4436721-4438320	CG15021	CG15021	-0.875366	1.44396	0.000128276	0.0038313	48.2105	36.2301	41.6482	116.698	77.0903	34.1643
FBgn0085407	2L:7099692-7156701	Pvf3	CG34378	0.969986	0.86139	0.00013227	0.003939	49.8019	47.2941	58.1751	34.57	23.2692	21.5061
FBgn0262948	2R:3291563-3291860	CG43267	CG43267	-0.728219	2.73182	0.000132595	0.003939	103.231	101.625	124.074	209.657	193.833	132.923
FBgn0033644	2R:7563465-7565519	Tret1-2	CG8234	-0.609418	5.52047	0.000133321	0.00394996	829.592	833.038	704.165	1126.26	1233.44	1250.03
FBgn0052499	X:21985466-22034545	Cda4	CG32499	0.689104	3.13974	0.00013637	0.00402947	222.884	218.333	263.58	166.22	132.894	140.519
FBgn0031725	2L:5602958-5617747	CG14010	CG14010	-0.888434	1.10848	0.000137172	0.00404028	41.9823	27.1757	29.0215	58.8159	55.903	70.2719
FBgn0032080	2L:8960318-8962354	CG9525	CG9525	0.728171	2.20661	0.000137467	0.00404028	114.971	111.69	148.332	79.3397	84.1291	59.1424
FBgn0033134	2R:2933278-2936050	Tsp42El	CG12840	0.698897	2.7225	0.000140665	0.00412333	144.668	190.142	196.726	100.229	113.24	111.628
FBgn0011297	2R:19592962-19597311	l(2)not	CG4084	-0.644885	3.75863	0.000144803	0.00423337	245.821	236.428	205.29	344.995	361.98	369.826
FBgn0040107	2L:624617-625556	lectin-21Ca	CG2826	0.664954	3.17452	0.000150593	0.00439105	193.572	199.231	327.709	160.907	152.521	138.245
FBgn0085324	3R:24615339-24616205	CG34295	CG34295	0.785929	1.66521	0.000151394	0.00439122	76.8575	77.4813	106.685	62.799	52.9054	33.28
FBgn0030339	X:11733641-11735414	Cyp28c1	CG1895	0.636812	3.6825	0.000151197	0.00439122	289.743	345.089	383.714	268.247	211.031	170.016
FBgn0016078	2R:5288036-5300965	wun	CG8804	0.623934	4.59693	0.000155295	0.00449259	587.229	623.783	694.649	414.536	396.968	429.368
FBgn0031634	2L:4830846-4835300	Ir25a	CG15627	-0.818151	1.51387	0.00016986	0.00490111	52.7855	44.2699	37.7147	90.1143	75.2425	73.5726
FBgn0261823	2R:10391514-10399951	Asx	CG8787	-0.571066	7.33796	0.000170477	0.0049061	3186.79	2691.31	2538.92	4385.7	3930.94	4324.26
FBgn0032820	2L:19761579-19764134	fbp	CG31692	0.723555	2.28856	0.00017143	0.00492072	106.607	146.876	142.451	80.4988	81.3307	75.9261
FBgn0034032	2R:11450201-11453291	CG8195	CG8195	-0.638448	4.10753	0.00017565	0.00502878	296.442	291.769	294.488	424.484	494.71	443.416
FBgn0040260	2L:16799029-16801585	Ugt36Bc	CG17932	0.648166	3.51513	0.000176644	0.00504417	253.454	312.891	341.087	171.043	195.26	211.786
FBgn0259216	4:276143-285701	RhoGAP102A	CG42316	0.618138	3.84546	0.000177741	0.00506242	335.135	391.366	409.832	242.647	263.389	225.178
FBgn0038487	3R:12966920-12968120	TwdlW	CG4060	-1.23592	-0.261132	0.000180735	0.00513445	9.9267	15.0806	7.7078	30.3305	23.3077	23.7684
FBgn0033527	2R:6356105-6357148	CG11777	CG11777	-0.714264	2.5942	0.000183807	0.00520835	97.8599	88.5495	113.417	155.676	178.808	153.039
FBgn0032022	2L:8327458-8332911	CG14275	CG14275	0.85676	0.997157	0.000184449	0.00521315	62.7121	55.3365	49.3508	31.5243	41.7013	15.8921
FBgn0032598	2L:16738852-16742614	ChLD3	CG17905	-0.671134	3.05898	0.00018572	0.00523569	137.755	149.899	131.706	226.282	219.453	222.272
FBgn0035069	2R:20686321-20687085	CG3611	CG3611	-0.583788	6.31694	0.000186355	0.00524023	1445.11	1319	1381.39	2082.47	2051.86	2098.22
FBgn0043539	2L:1991705-1992152	Obp22a	CG31941	0.583569	4.71662	0.000188602	0.00527657	638.001	608.707	816.791	530.551	487.969	335.536
FBgn0020617	2R:16804285-16824537	Rx	CG10052	-0.852233	1.15022	0.000188157	0.00527657	48.4842	26.174	28.0297	71.6222	56.7296	59.7766
FBgn0038700	3R:15213581-15215599	CG3734	CG3734	0.759547	2.14611	0.000189535	0.00528927	112.285	68.4618	178.565	51.5123	72.0725	90.8149
FBgn0034264	2R:13610818-13612561	CG10933	CG10933	-0.681602	2.843	0.00019626	0.00546314	122.413	119.726	117.199	173.195	196.975	206.951
FBgn0030103	X:9108929-9109735	Obp8a	CG12665	0.760367	1.86133	0.000207976	0.00577474	84.0436	96.5883	116.348	66.1929	59.5399	47.783
FBgn0003495	3R:22890792-22895790	spz	CG6134	0.616041	4.31117	0.000208632	0.00577844	513.049	472.88	574.535	329.743	340.163	349.967
FBgn0015772	2L:18957900-18968721	Nak	CG10637	0.598672	5.69219	0.000213229	0.00589099	1392.5	1362.25	1284.48	977.908	826.62	881.643
FBgn0031472	2L:2847632-2848997	CG2983	CG2983	0.643853	2.98425	0.000216711	0.00597225	192.907	184.133	252.985	155.28	145.264	95.6509
FBgn0035049	2R:20558817-20575704	Mmp1	CG4859	0.606482	4.97334	0.000230839	0.00634579	791.297	828.015	838.928	560.258	499.859	567.126
FBgn0034774	2R:18642745-18643401	CG13526	CG13526	0.615603	4.28058	0.000232978	0.00638869	517.659	468.853	539.624	315.648	330.915	353.502
FBgn0032405	2L:12063523-12066772	CG14946	CG14946	0.634632	3.26953	0.00023429	0.00640876	226.377	242.476	295.58	168.582	171.952	147.015
FBgn0038919	3R:17739471-17741268	CG17843	CG17843	0.554461	6.48004	0.000243025	0.00663129	2086.54	2049.44	2815.29	1849.15	1640.79	1171.2
FBgn0053306	2L:13842888-13843742	CG33306	CG33306	0.769667	1.86819	0.000252914	0.00688412	87.7266	59.4015	150.469	39.5592	62.1483	73.5821
FBgn0031490	2L:3018508-3021506	CG17264	CG17264	-0.695519	2.44548	0.000257908	0.00700281	80.4932	98.5877	92.0363	147.963	138.03	154.939
FBgn0005666	4:745030-796707	bt	CG32019	0.554858	6.85599	0.000259584	0.00703104	2749.24	2515.27	3745.29	2066.1	2191.41	1803.52
FBgn0032335	2L:11071027-11071532	CG14915	CG14915	0.799267	1.56346	0.000273492	0.00738964	98.2525	76.4694	67.7231	42.5371	47.8009	49.4934
FBgn0011693	3L:16346327-16347397	Pdh	CG4899	-0.817238	1.70323	0.000277042	0.00746729	46.0763	46.2901	64.0354	60.3214	124.347	82.3034
FBgn0031875	2L:6957010-6959104	CG3430	CG3430	0.738118	1.89617	0.000278417	0.00746944	94.1554	112.67	95.8719	73.6864	61.2019	44.3351
FBgn0040658	2R:18556961-18558127	CG13516	CG13516	-0.635089	3.39838	0.000278473	0.00746944	174.896	177.075	186.989	266.663	284.952	284.225
FBgn0034135	2R:12439765-12445991	Syn2	CG4905	0.57783	4.92818	0.00028724	0.00768594	767.737	768.662	839.928	521.196	553.189	508.062
FBgn0032032	2L:8377051-8378206	CG17294	CG17294	0.762715	1.51646	0.000287939	0.00768602	63.1537	87.5184	84.3174	39.32	56.6741	38.9211
FBgn0038073	3R:8489943-8499681	CG14395	CG14395	-0.644177	2.8389	0.000288831	0.00769126	143.59	126.762	90.9117	215.178	164.551	193.628
FBgn0013771	2R:10766861-10768877	Cyp6a9	CG10246	0.606189	3.8708	0.000291893	0.00774137	377.979	345.106	426.325	213.559	273.494	264.164
FBgn0034553	2R:16737651-16739626	CG9993	CG9993	-1.13069	-0.0770075	0.000292114	0.00774137	26.882	4.0428	7.6848	30.4162	33.8057	20.4759
FBgn0031824	2L:6492972-6494527	CG9547	CG9547	0.673086	2.44904	0.000296228	0.00783161	137.676	163.978	135.573	79.6154	101.742	89.4613
FBgn0032706	2L:18711071-18713763	Irk3	CG10369	0.63237	3.34129	0.000300802	0.00793356	184.263	340.019	277.08	202.032	151.217	162.937
FBgn0047133				0.567418	4.0716	0.000305654	0.00804235	370.388	433.63	513.56	284.021	343.44	239.386
FBgn0038851	3R:16899729-16902520	dmrt93B	CG5737	-0.780293	1.58667	0.000306711	0.00805099	53.6199	52.3105	38.6668	68.7973	89.0185	90.2807
FBgn0004516	3L:4074069-4088744	Gad1	CG14994	-0.953267	0.543749	0.000309774	0.00811212	32.1064	15.1055	17.3874	63.6189	36.5909	25.8607
FBgn0031877	2L:6960426-6961552	CG10399	CG10399	0.962577	0.587069	0.000316255	0.00826041	46.3227	45.2704	36.7552	16.4882	25.3396	23.4731
FBgn0053506	2R:10744952-10746138	CG33506	CG33506	-0.649538	3.30681	0.000316932	0.00826041	173.196	183.098	149.103	250.342	288.626	244.973
FBgn0032402	2L:12049423-12052049	CG14945	CG14945	0.610205	3.64118	0.000334025	0.00868544	288.905	352.122	340.049	221.882	211.941	206.305
FBgn0032374	2L:11788461-11789475	CG14931	CG14931	0.573364	5.03842	0.000334901	0.00868777	863.03	779.739	916.47	533.291	603.497	577.289
FBgn0031858	2L:6774039-6778456	CG17378	CG17378	-0.537971	7.40835	0.000353028	0.00913656	3569.51	3070.6	2306.32	4709.85	3986.13	4468.34
FBgn0053121	2L:7889371-7890530	Spn28Db	CG33121	0.656038	2.51449	0.000356583	0.009207	133.927	122.768	198.8	119.275	99.8349	65.8276
FBgn0043532	2R:15752222-15756219	Obp56i	CG30448	-0.615462	3.63309	0.000357768	0.00921608	207.528	212.287	219.919	330.732	331.009	315.569
FBgn0260396	3L:10616166-10616676	CG42521	CG42521	0.569637	5.91465	0.000376469	0.00967525	1208.72	1683.18	1788.38	1085.78	961.458	1120.75
FBgn0015230	3R:12614033-12615745	Glut3	CG3853	-0.538157	6.76375	0.000379476	0.00972991	2383.02	1753.64	1587.58	2826.66	2665.01	2928.6
FBgn0035089	2R:20858366-20859365	Phk-3	CG9358	-0.79502	1.98873	0.000396373	0.0101396	53.2277	60.3724	80.524	99.1502	157.355	63.7744
FBgn0015576	3R:3335065-3341391	alpha-Est8	CG1121	0.571731	5.15082	0.000398119	0.0101608	846.478	928.625	985.246	627.764	600.601	631.86
FBgn0053462	2R:11584309-11585515	CG33462	CG33462	-0.779094	1.64417	0.000400812	0.0102059	50.7644	51.31	49.3928	84.8869	98.4559	72.6404
FBgn0036158	3L:11427857-11428561	CG6149	CG6149	0.555876	5.15517	0.000402419	0.0102233	803.75	839.099	1124.88	729.648	625.054	511.426
FBgn0036679	3L:16931430-16932052	CG13022	CG13022	-0.697206	2.20808	0.000404602	0.0102552	75.2028	75.4593	79.4511	119.755	124.838	128.973
FBgn0262974	3R:19651074-19651629	CG43285	CG43285	-0.68517	2.04822	0.000406333	0.0102755	70.7524	76.4522	58.0473	119.572	89.0142	128.451
FBgn0037678	3R:5156607-5157617	CG16749	CG16749	0.711958	2.54683	0.000413202	0.0104253	116.452	143.882	206.565	68.9868	77.3204	146.631
FBgn0031464	2L:2815970-2830236	Duox	CG3131	0.653763	2.53625	0.000429163	0.0107544	152.267	164.991	144.295	115.033	98.912	76.6315
FBgn0031918	2L:7466546-7472493	CG6055	CG6055	0.579564	4.2257	0.00042731	0.0107544	376.572	549.307	533.843	298.297	325.089	349.672
FBgn0034731	2R:18353994-18359160	CG10384	CG10384	-1.11347	-0.0779339	0.0004282	0.0107544	14.5537	17.0938	7.684	33.5811	27.5902	23.9491
FBgn0085218	2R:12642012-12642380	CG34189	CG34189	0.564347	4.70993	0.000434739	0.0108449	553.424	691.185	790.616	432.07	469.316	466.707
FBgn0029092	2R:5322174-5332439	ced-6	CG11804	0.561887	5.27581	0.000434093	0.0108449	814.483	1017.16	1174.24	690.852	658.425	684.069
FBgn0039061	3R:18999595-19011364	Ir	CG6747	0.678858	3.22813	0.000438061	0.0109032	237.42	233.422	268.4	140.574	113.829	224.975
FBgn0003091	2R:12812430-12830668	Pkc53E	CG6622	0.650647	2.64114	0.000449937	0.0111736	164.979	139.867	189.972	144.065	97.8106	72.0932
FBgn0031453	2L:2752799-2757703	CG9894	CG9894	0.554723	5.00741	0.000455145	0.0112377	675.789	842.1	978.559	572.263	574.016	540.356
FBgn0034910	2R:19710880-19712391	CG4763	CG4763	0.637253	2.99112	0.00045557	0.0112377	197.493	216.306	214.101	127.403	132.308	144.914
FBgn0028473	2R:5283865-5286255	CG8801	CG8801	0.546962	7.07509	0.000455335	0.0112377	3231.55	3642.06	3544.56	2725.11	2246.05	2154.8
FBgn0022355	X:18281965-18284377	Tsf1	CG6186	0.561057	8.74185	0.000457322	0.0112558	11016	11614.4	10413.7	7752.07	6785.39	8128.1
FBgn0024836	2R:6561061-6608643	stan	CG11895	0.683082	2.43962	0.00046157	0.0113351	175.392	128.794	127.795	101.007	84.4196	85.8965
FBgn0039758	3R:26066985-26069032	CG9737	CG9737	0.573829	4.51361	0.000468998	0.011492	527.317	643.887	605.465	369.006	395.435	429.115
FBgn0036072	3L:10158909-10160123	CG6628	CG6628	0.545021	8.89175	0.000470888	0.0115128	10946.9	12006.7	13693.9	8511.53	8104.51	8545.68
FBgn0032345	2L:11120641-11121683	CG14921	CG14921	-0.551845	6.12437	0.000472759	0.011533	1232.87	1240.51	1209.91	1773.51	1810.65	1813.91
FBgn0027657	3R:11722648-11728226	glob1	CG9734	0.52352	5.3617	0.000481189	0.0117128	977.925	1052.38	1153.82	688.831	857.144	616.771
FBgn0032083	2L:8970801-8974976	CG9541	CG9541	-0.764747	1.69095	0.000488806	0.0118721	48.8555	53.3222	55.2376	84.9295	100.094	78.6806
FBgn0033130	2R:2922632-2924454	Tsp42Ei	CG12843	0.556971	4.61255	0.000492526	0.0119101	580.866	674.074	645.179	423.266	448.459	408.764
FBgn0052383	3L:7431521-7432505	sphinx1	CG32383	0.60534	3.06636	0.000491608	0.0119101	192.819	200.226	266.555	170.462	150.142	106.743
FBgn0033821	2R:9145391-9145997	CG10799	CG10799	0.81528	1.24641	0.000494645	0.0119352	59.7002	63.3872	72.7078	31.6985	37.7252	41.8822
FBgn0034318	2R:14076484-14077159	CG14500	CG14500	-0.625774	1.79805	0.00049701	0.0119661	84.0596	35.2455	53.2419	43.1846	55.8473	187.717
FBgn0053960	2R:12274053-12318273	CG33960	CG33960	-0.769407	1.56089	0.000502597	0.0120744	47.1178	51.3051	44.5318	81.5973	83.8747	77.185
FBgn0033710	2R:8194029-8197917	CG17739	CG17739	0.57793	4.42434	0.000506335	0.0121378	508.338	587.551	573.504	380.773	353.339	388.398
FBgn0035176	3L:902898-903810	CG13905	CG13905	-1.02625	0.447092	0.000519418	0.0124244	5.0141	24.1369	31.1375	32.8172	57.0425	26.9136
FBgn0034906	2R:19691838-19693772	CG13561	CG13561	-0.986416	0.235012	0.000525767	0.0125491	20.9842	16.1007	14.496	35.8685	33.4579	33.5945
FBgn0001137	2L:8431086-8433598	grk	CG17610	0.677777	2.19873	0.000531685	0.0126045	99.3703	145.86	122.055	79.3708	74.4981	74.5943
FBgn0052201	3L:18602720-18604962	CG32201	CG32201	0.563494	3.83896	0.000532648	0.0126045	364.366	317.949	433.149	287.988	270.981	183.93
FBgn0035954	3L:8998298-9000351	Doc3	CG5093	-0.802841	1.1815	0.000529695	0.0126045	47.483	40.2362	20.2012	62.0437	64.567	62.1457
FBgn0051524	3R:26338044-26340077	CG31524	CG31524	0.549052	4.54679	0.000530583	0.0126045	580.974	505.087	727.681	459.948	437.657	326.507
FBgn0041094	3L:11245410-11248343	scyl	CG7590	0.535918	6.21307	0.000539861	0.0127479	1802.91	1616.82	2306.71	1293.69	1383.57	1246.88
FBgn0042627	2L:3043973-3055601	v(2)k05816	CG3524	-0.606298	3.97464	0.000558023	0.0131486	259.139	326.952	234.321	426.415	452.889	347.331
FBgn0025692	2R:8762663-8764471	CG3814	CG3814	0.55685	3.8577	0.000563197	0.0132423	348.829	357.172	423.429	234.076	293.06	226.548
FBgn0031801	2L:6349393-6351028	CG9498	CG9498	-0.595402	4.13479	0.000566347	0.0132881	265.299	312.893	341.076	403.921	514.993	449.567
FBgn0020303	2L:20081606-20085064	fok	CG10746	0.561678	5.07424	0.000568259	0.0133047	724.792	872.284	1010.51	545.285	567.044	662.235
FBgn0031678	2L:5055982-5058241	CG31918	CG31918	-0.7069	1.9248	0.00057303	0.0133354	70.8888	58.3605	59.0609	110.852	103.059	93.5227
FBgn0262742	3R:12450948-12465493	Fas1	CG6588	0.534192	7.49256	0.000573139	0.0133354	4369.27	4478.14	5023.85	3286.83	3181.36	3093
FBgn0027654	3R:26342774-26352761	jdp	CG2239	0.674001	2.46717	0.000573191	0.0133354	121.134	153.927	164.763	109.599	75.7116	93.1115
FBgn0029831	X:5882845-5886677	CG5966	CG5966	0.535846	5.47772	0.000579377	0.0134511	1082.23	1132.87	1227.43	731.317	848.274	773.617
FBgn0053318				-0.548709	5.61597	0.000580652	0.0134524	817.534	864.236	912.578	1247.99	1267.69	1275.06
FBgn0037420	3R:2110181-2110922	CG15597	CG15597	-1.03105	0.00970699	0.000582142	0.0134587	15.4443	15.0902	12.5685	33.6233	22.2105	34.4188
FBgn0032422	2L:12175448-12177886	atilla	CG6579	0.545955	4.11865	0.00059053	0.0136241	366.696	437.656	545.565	328.404	332.177	246.908
FBgn0010228	2R:17585056-17591993	HmgZ	CG17921	0.55507	4.31943	0.000599709	0.013807	447.49	509.087	592.979	360.069	361.255	324.488
FBgn0033933	2R:10278291-10279831	CG10104	CG10104	-0.560422	4.3975	0.000606332	0.0139016	370.769	413.487	323.453	546.191	528.543	563.491
FBgn0035004	2R:20318867-20320256	Pgam5-2	CG15874	-0.540409	4.78141	0.000605772	0.0139016	532.374	559.364	358.221	695.303	654.855	782.781
FBgn0262363	3R:3875395-3875774	CG43061	CG43061	-0.825129	1.07167	0.000610378	0.0139654	40.0962	27.1763	31.9532	81.0904	57.7662	35.9963
FBgn0024191	2L:5721039-5723791	sip1	CG7238	-0.533152	5.5254	0.000612079	0.0139754	920.459	828.014	689.598	1225.03	1119.96	1214.13
FBgn0010381	3L:3369569-3369942	Drs	CG10810	-0.710073	2.16182	0.00062816	0.014313	7.1965	104.592	113.627	81.0454	132.715	146.697
FBgn0015872	2R:7299447-7317146	Drip	CG9023	0.539357	7.24741	0.000636417	0.0144713	3598.67	3992.18	4100.63	2847.2	2519.15	2712.82
FBgn0002578	3R:21840446-21841174	m1	CG8342	0.966692	0.509831	0.000638183	0.0144816	28.6915	37.2316	55.3613	16.4612	14.7125	32.4728
FBgn0033257	2R:3979203-3984450	CG8713	CG8713	-0.647612	2.42401	0.000646598	0.0146425	90.6421	91.5542	90.084	140.393	137.264	151.2
FBgn0040628	3R:27085969-27087389	CG18672	CG18672	0.584582	2.77975	0.000652405	0.0147438	166.638	178.081	195.74	116.437	147.477	85.6308
FBgn0039060	3R:18994124-18996206	CG13836	CG13836	0.880412	0.971689	0.000659328	0.0148699	44.1674	60.3568	59.1276	32.5712	19.5623	39.0195
FBgn0261822	2L:8083422-8110561	Bsg	CG31605	0.526144	6.24231	0.000661417	0.0148866	1723.9	1793.88	2311.53	1317.64	1402.79	1298.92
FBgn0051776	2L:3470182-3472368	CG31776	CG31776	0.539571	4.72369	0.000688676	0.0154686	687.159	677.104	678.097	454.847	500.528	437.419
FBgn0085765				0.928612	0.641009	0.000710119	0.0159179	36.0475	49.2896	46.5198	20.7537	18.1294	31.569
FBgn0028940	2L:13977303-13979573	Cyp28a5	CG8864	-1.02896	0.253825	0.000717859	0.0160588	14.3945	16.1007	21.3605	29.5246	44.942	28.9905
FBgn0038972	3R:18290635-18291660	CG7054	CG7054	0.622676	2.74683	0.000723211	0.0161133	151.093	178.078	199.647	108.888	114.791	119.017
FBgn0037827	3R:6540520-6541621	CG4073	CG4073	-0.508795	6.1756	0.000722916	0.0161133	1513.46	1145.96	1186.61	1812.7	1706.35	2045.42
FBgn0031968	2L:7984720-7986785	CG7231	CG7231	0.640828	2.78509	0.000740747	0.0164708	172.13	141.888	228.806	103.563	110.402	138.218
FBgn0033904	2R:10054487-10055738	CG18327	CG18327	-0.704782	1.90201	0.000753754	0.0167264	53.2783	69.4101	63.9466	90.4732	109.174	101.779
FBgn0063493	2R:14294425-14295193	GstE7	CG17531	0.719404	1.93602	0.000771958	0.017096	57.3073	106.642	143.618	53.5118	48.8842	87.9094
FBgn0052830	2L:11254574-11256577	CG32830	CG32830	-0.726383	1.6315	0.000786856	0.0173911	57.264	45.284	50.3652	83.788	92.4449	74.945
FBgn0032815	2L:19732080-19735954	CG10462	CG10462	0.541297	3.91591	0.000791044	0.017414	356.96	387.348	426.309	264.392	297.948	227.993
FBgn0010894	3L:5552570-5554697	sinu	CG10624	0.558764	4.46758	0.000790045	0.017414	531.955	549.334	628.783	405.739	365.044	395.97
FBgn0262843	2R:19040317-19040841	CG43207	CG43207	0.562967	3.6851	0.000796764	0.0174924	303.47	334.024	362.368	214.433	238.186	218.668
FBgn0002571	2R:4343414-4345390	Mal-A3	CG8695	0.614488	3.127	0.000799179	0.0174924	206.475	101.685	375.405	93.1348	159.399	198.224
FBgn0040028	X:21476995-21479947	CG17450	CG17450	-0.520623	5.14368	0.000799356	0.0174924	702.863	718.328	456.047	979.033	807.197	940.9
FBgn0050409	2R:19241983-19242755	CG30409	CG30409	-0.609842	2.51947	0.000805637	0.017595	113.591	106.636	73.4827	159.845	130.214	165.91
FBgn0032701	2L:18698719-18700645	CG10341	CG10341	0.606588	3.0338	0.00081068	0.0176355	192.872	213.293	235.47	139.291	136.459	146.325
FBgn0032752	2L:19065272-19069850	CG10702	CG10702	0.552823	4.00955	0.000809231	0.0176355	357.737	417.529	472.845	318.513	278.955	247.785
FBgn0262656	X:3267216-3280049	dm	CG10798	0.551884	4.28624	0.000819677	0.0177962	525.889	444.713	537.694	404.341	334.194	288.984
FBgn0052681	X:10270769-10275289	CG32681	CG32681	-0.512068	5.57599	0.000828326	0.0179487	1046.75	782.755	709.932	1212.08	1155.15	1304.47
FBgn0034588	2R:17005899-17008214	CG9394	CG9394	-0.603913	2.85656	0.000833555	0.0180266	85.557	132.797	156.125	185.025	173.95	212.923
FBgn0031249	2L:320279-321246	CG11911	CG11911	0.608815	4.53269	0.000846189	0.0182641	465.415	569.458	753.891	390.693	264.224	568.546
FBgn0031914	2L:7437506-7445269	CG5973	CG5973	0.572634	2.73542	0.000859272	0.0185104	153.866	157.97	210.358	100.308	146.72	93.931
FBgn0034292	2R:13933903-13934989	CG5767	CG5767	-0.476158	3.12731	0.000862148	0.0185362	201.001	94.6187	160.842	122.716	125.79	441.182
FBgn0038067	3R:8460639-8462005	CG11598	CG11598	0.528599	3.84003	0.000864519	0.0185511	499.459	362.198	246.773	295.566	303.296	151.083
FBgn0259215	3R:16677428-16685667	Ir93a	CG42315	-0.945604	0.236061	0.00087531	0.0187462	24.747	13.0896	14.4928	27.3838	33.4712	41.6545
FBgn0083972	2L:21096922-21098932	CG34136	CG34136	0.934308	0.378184	0.00089857	0.0191701	32.5049	36.221	41.7007	13.2432	21.9516	22.1059
FBgn0030840	X:17340381-17342807	p-cup	CG12993	-0.502463	5.89065	0.000898035	0.0191701	1332.38	1003.09	830.979	1551.47	1398.86	1607.46
FBgn0031461	2L:2805518-2812147	daw	CG16987	-0.896731	0.532456	0.000911563	0.0194098	22.6768	25.1459	18.3622	44.5296	39.2741	39.8426
FBgn0014019	2L:12008376-12009846	Rh5	CG5279	-0.788036	1.26734	0.00091697	0.0194874	36.1813	46.2667	33.8575	71.7025	73.1558	52.8746
FBgn0051248	3R:2955042-2956630	CG31248	CG31248	0.547094	3.61526	0.000921218	0.0195401	307.233	281.724	361.441	244.517	232.404	163.9
FBgn0003067	2R:14424272-14426924	Pepck	CG17725	0.50575	5.86578	0.000933947	0.0197721	1404.95	1568.49	1500.55	1107.44	1102.91	901.029
FBgn0040496	2L:10677370-10679525	CG17104	CG17104	0.503651	6.60893	0.000939996	0.0198325	2298.72	2409.6	2770.63	1747.35	1860.37	1612.09
FBgn0015568	3R:3371449-3374844	alpha-Est1	CG1031	0.557174	4.14457	0.00094039	0.0198325	451.417	464.813	450.442	283.082	307.441	342.088
FBgn0034005	2R:11146272-11150371	alphaPS4	CG16827	1.05206	-0.0632783	0.000973696	0.0204958	30.9175	23.1499	29.073	12.0213	14.2957	13.6504
FBgn0040106	2L:620298-621226	lectin-21Cb	CG13686	0.656912	1.69151	0.000979654	0.020582	63.0276	75.4706	120.348	61.829	66.7769	29.8734
FBgn0051496	3R:3170791-3172076	CG31496	CG31496	0.526006	4.60508	0.000985242	0.0206602	569.066	589.581	715.036	529.33	425.576	335.322
FBgn0035695	3L:6227417-6232689	CG10226	CG10226	0.525482	5.14079	0.00099601	0.0208464	855.612	871.285	983.324	586.597	646.123	645.441
FBgn0032208	2L:10281943-10292278	CG5604	CG5604	0.514459	9.73184	0.00100094	0.0208853	24364.9	21143.1	19487.6	15526	15097.5	15030.7
FBgn0262961	2R:13142746-13143242	CG43272	CG43272	0.505066	5.28192	0.00100165	0.0208853	899.921	934.673	1151.94	776.552	740.138	556.238
FBgn0027584	3R:6986924-6988868	CG4757	CG4757	-0.551508	3.52563	0.00100393	0.0208935	160.02	262.548	183.02	322.972	246.475	328.445
FBgn0031248	2L:318362-319254	CG11912	CG11912	0.709183	1.91458	0.00101139	0.0210091	87.7069	96.59	117.312	64.16	48.9051	75.006
FBgn0039316	3R:21115611-21117088	CG11893	CG11893	0.629898	2.35267	0.00101532	0.0210511	118.523	132.807	152.173	70.9922	94.0873	94.0128
FBgn0004381	3L:11788710-11791980	Klp68D	CG7293	0.557475	3.46555	0.0010219	0.0211084	286.459	261.598	309.082	202.28	205.512	169.508
FBgn0029114	3L:15228741-15235932	Tollo	CG6890	0.516831	5.59751	0.00102175	0.0211084	1208.32	1187.2	1317.51	931.153	867.207	786.512
FBgn0053328				0.51346	5.11625	0.00104094	0.0214616	818.381	861.223	983.341	634.252	650.417	563.006
FBgn0051380	3R:21613719-21615177	CG31380	CG31380	0.497904	5.00588	0.00104407	0.0214862	662.175	879.316	926.203	517.033	659.242	534.304
FBgn0012037	2L:13905645-13909172	Ance	CG8827	0.51338	7.0768	0.0010503	0.021574	3452.03	3483.1	3389.53	2367.58	2407.16	2465.65
FBgn0024189	2R:4686022-4743142	sns	CG33141	-0.608117	2.44896	0.00105975	0.0217277	114.61	81.5081	84.2202	158.67	131.23	142.845
FBgn0000636	2L:18320101-18393441	Fas3	CG5803	0.517891	6.26777	0.00107203	0.0218984	1918.13	1923.66	2055.66	1364.4	1354.75	1407.81
FBgn0031146	X:20910541-20911632	CG15449	CG15449	0.613122	2.63731	0.00107142	0.0218984	133.806	199.177	155.933	122.692	96.9072	99.626
FBgn0062440	2R:14034802-14035499	CG17680	CG17680	0.636845	2.15369	0.00107584	0.0219356	112.321	127.764	112.342	75.0782	80.6306	68.6298
FBgn0052580	X:15903161-15955708	Muc14A	CG32580	0.568025	3.31056	0.00108173	0.0220151	222.703	226.389	321.809	195.59	170.018	152.103
FBgn0033373	2R:4977279-4980474	CG8080	CG8080	-0.519487	4.91309	0.00108922	0.0221268	565.803	541.278	499.801	776.838	742.164	798.134
FBgn0036862	3L:19274464-19281669	CG9619	CG9619	0.593661	2.98031	0.0010921	0.0221447	185.626	220.325	210.226	134.938	131.414	142.572
FBgn0025693	2R:1662279-1670360	CG11163	CG11163	0.548565	3.93862	0.00111629	0.0225522	360.583	388.356	435.036	277.391	264.68	267.017
FBgn0034842	2R:19196177-19197339	Prosbeta5R	CG9868	-0.495893	7.34427	0.00111448	0.0225522	3290.12	2904.6	2535.99	4212.77	3940.25	4265.87
FBgn0036144	3L:11170054-11190634	GlcAT-P	CG6207	0.540114	3.32875	0.00112195	0.0226254	234.566	275.662	269.329	194.548	197.346	132.842
FBgn0027865	3R:21699256-21707162	Tsp96F	CG6120	0.561885	3.37171	0.00112877	0.0226802	221.712	237.455	344.118	187.076	182.685	171.618
FBgn0002932	3R:4846068-4865189	neur	CG11988	-0.50002	5.79316	0.00112736	0.0226802	1180.8	992.01	798.058	1453.53	1330.24	1464.85
FBgn0035557	3L:4533172-4539270	CG11353	CG11353	0.675277	1.81813	0.00113324	0.0227286	86.8961	88.5429	105.662	66.2081	56.0159	53.6945
FBgn0260985	3L:4134853-4136039	RfC4	CG14999	0.566913	3.08586	0.0011705	0.0234334	205.629	231.395	223.783	141.522	159.469	140.549
FBgn0261260	X:9253877-9394162	Megalin	CG42611	0.50157	8.64369	0.00120761	0.0241326	10367	9907.02	10232.6	7862.87	7045.52	6629.35
FBgn0011746	2R:4956606-4965059	ana	CG8084	0.509397	7.85582	0.00121954	0.0243271	5399.01	5886.66	6387.8	4497.66	3861.38	4110.97
FBgn0035620	3L:5588646-5590452	CG5150	CG5150	-0.511881	2.44856	0.00122559	0.0244036	117.362	83.519	82.2664	129.654	63.6802	242.135
FBgn0003748	2R:16961530-16975734	Treh	CG9364	0.512967	8.1592	0.00123401	0.0244651	7828.01	7277.09	6697.64	5253.99	4868.59	5272.82
FBgn0039599	3R:24616244-24617183	CG12558	CG12558	0.531383	3.90703	0.00123532	0.0244651	348.778	328.01	479.716	304.326	272.412	215.837
FBgn0051463	3R:4118073-4119331	CG31463	CG31463	0.815952	0.998534	0.00123093	0.0244651	57.1623	25.1935	81.6024	19.889	31.8556	42.5756
FBgn0263218	3L:7152415-7183017	Dscam2	CG42256	-0.582505	2.49644	0.00125564	0.024823	110.834	99.6013	81.2778	166.247	119.145	160.993
FBgn0020415	2L:16447338-16450512	Idgf2	CG4475	0.511649	4.5085	0.00127847	0.0252293	526.444	608.681	612.271	379.86	439.4	392.536
FBgn0031378	2L:1981176-1982099	CG15362	CG15362	-0.503178	6.75695	0.00128608	0.025289	1957.19	1979.99	1884.13	2753.78	2737.27	2764.99
FBgn0037772	3R:5823261-5826036	Spn85F	CG12807	0.873944	0.529804	0.00128578	0.025289	45.4699	35.2226	39.7104	23.8824	20.8681	21.1916
FBgn0035003	2R:20317096-20318136	CG15873	CG15873	-0.500627	5.92206	0.00129137	0.0253479	1145.98	1126.82	985.104	1527.61	1492.07	1616.24
FBgn0035856	3L:8195740-8196446	CG13679	CG13679	-0.541756	3.41803	0.00129392	0.0253529	223.406	191.156	149.04	300.117	250.985	279.319
FBgn0038983	3R:18357896-18365639	CG5326	CG5326	-0.677929	3.52025	0.00130141	0.0254547	154.535	132.849	315.268	217.073	534.72	131.97
FBgn0032689	2L:18599749-18605021	CG10413	CG10413	0.500485	6.13827	0.00132235	0.0258185	1882.97	1887.43	1607.01	1303.37	1293.77	1188.6
FBgn0031745	2L:5859762-5879481	CG8965	CG8965	0.584903	2.62	0.00132802	0.0258834	164.122	147.906	168.59	85.1827	124.558	106.755
FBgn0004414	3L:22075908-22076284	msopa	CG14560	-0.553311	7.78135	0.00134379	0.0261447	4450.45	3763.81	3649.09	5772.95	7309.38	3681.06
FBgn0013770	2R:9848164-9855486	Cp1	CG6692	0.497834	8.77116	0.00135193	0.0262296	10315.1	11232	11728.3	7997.98	7683.96	7895.2
FBgn0039328	3R:21155252-21156924	CHKov2	CG10675	0.535375	3.75558	0.0013529	0.0262296	308.86	314.922	417.68	265.242	241.347	206.844
FBgn0026199	4:711890-716675	myoglianin	CG1838	0.518466	4.29081	0.00135848	0.0262918	465.772	461.811	575.542	356.816	364.667	319.58
FBgn0031999	2L:8206206-8209639	CG8419	CG8419	0.704171	1.62032	0.00136582	0.0263876	84.3438	78.4805	83.3153	46.8788	47.6118	57.907
FBgn0035043	2R:20528206-20529760	CG4781	CG4781	-0.551949	3.10413	0.00137745	0.0265657	154.15	153.93	143.336	187.466	208.361	275.547
FBgn0000120	2L:18078269-18081187	Arr1	CG5711	-0.506407	4.91183	0.00139316	0.02678	604.048	508.087	500.768	735.611	756.508	815.337
FBgn0036461	3L:14985389-14990917	CG10006	CG10006	0.513624	5.02287	0.00139583	0.02678	720.346	877.306	890.314	572.337	571.345	597.032
FBgn0041160	3L:15690691-15692949	comm2	CG7554	0.685855	1.27156	0.00139372	0.02678	48.5973	71.4235	74.6642	39.1847	49.9592	28.083
FBgn0052712	X:8327117-8327842	CG32712	CG32712	0.522288	4.71981	0.00141655	0.0271306	608.027	682.131	728.545	493.846	446.362	468.112
FBgn0032421	2L:12172984-12174091	crok	CG17218	0.553255	3.93097	0.00144255	0.0275806	397.084	362.206	414.657	293.579	240.882	274.303
FBgn0083228	X:18080190-18096871	Frq2	CG5907	0.598167	2.2593	0.0014532	0.0277363	129.691	103.649	142.487	89.0893	94.2694	60.6054
FBgn0015399	2L:12818930-12822787	kek1	CG12283	0.540805	3.55394	0.00145594	0.0277407	279.938	315.908	310.978	223.967	209.508	185.56
FBgn0039481	3R:22915417-22916845	Cpr97Eb	CG15884	0.585216	3.03217	0.00147181	0.0279948	209.374	199.216	226.729	133.939	133.846	159.569
FBgn0050385	2R:3068831-3070542	CG30385	CG30385	-0.519991	4.32691	0.0015076	0.0285949	359.897	384.317	328.329	515.72	500.077	526.297
FBgn0001122	2R:6325466-6351297	G-oalpha47A	CG2204	0.516033	4.51214	0.00150854	0.0285949	541.008	544.309	662.718	391.774	417.359	409.69
FBgn0015032	3R:26719683-26726410	Cyp4c3	CG1438	-0.808534	0.774613	0.00153458	0.0290388	33.7568	27.165	20.2706	42.5589	49.5089	50.7218
FBgn0033155	2R:3160037-3165580	Br140	CG1845	-0.484192	5.7195	0.00154636	0.0292117	1126.4	1049.34	663.325	1375.2	1231.28	1415.04
FBgn0262899	3R:3564687-3565285	CG43254	CG43254	0.483631	5.42782	0.00155602	0.0293439	991.483	1000.07	1292.43	879.87	822.227	612.189
FBgn0023096	2L:17962735-17982472	btv	CG15148	-0.50112	4.54531	0.00156283	0.0294222	445.26	414.513	391.31	590.824	552.66	647.568
FBgn0013279	3R:8334798-8337183	Hsp70Bc	CG6489	0.949409	0.310641	0.00156707	0.0294519	37.2244	20.1482	47.594	24.8048	13.9698	16.3268
FBgn0263082	2L:9349557-9349875	CG43350	CG43350	0.489182	4.12131	0.00157093	0.0294742	402.258	394.408	537.812	326.294	367.755	232.36
FBgn0036794	3L:18596525-18598515	CG18234	CG18234	0.474788	5.01079	0.00158288	0.0296481	734.007	738.491	989.241	680.674	649.892	399.187
FBgn0031730	2L:5708449-5713648	CG7236	CG7236	0.555001	3.61543	0.00159126	0.0297546	360.224	325.97	258.51	228.372	203.372	216.049
FBgn0039051	3R:18921413-18922902	CG17109	CG17109	0.77448	1.53883	0.00159717	0.0298147	104.812	48.3289	80.417	25.4984	33.757	84.2737
FBgn0040297	2L:21104599-21134255	Nhe2	CG9256	0.502182	5.66846	0.00162274	0.0300888	1311.77	1285.79	1278.7	957.345	895.579	886.701
FBgn0032929	2L:21179941-21182812	Mcm10	CG9241	0.543967	4.01505	0.00162035	0.0300888	484.498	370.26	386.463	272.119	278.04	309.931
FBgn0037307	3R:1084058-1088414	Tim17a2	CG14666	-0.486703	6.07427	0.00161906	0.0300888	1372.82	1106.72	1157.58	1666.92	1679.82	1787.59
FBgn0039494	3R:22983668-22985503	grass	CG5896	0.589221	2.72899	0.00161968	0.0300888	171.314	171.038	174.375	117.471	112.194	114.26
FBgn0029167	3L:13839154-13853113	Hml	CG7002	0.517189	5.06703	0.0016286	0.0300921	781.198	915.535	863.135	530.141	576.267	694.265
FBgn0016650	3R:13551248-13558952	Fsh	CG7665	0.549259	3.69651	0.00162874	0.0300921	291.608	326.984	379.848	188.583	222.759	275.707
FBgn0030706	X:15805013-15814812	CG8909	CG8909	-0.583435	2.60421	0.00163109	0.0300921	141.133	99.6103	75.3976	173.911	154.901	148.114
FBgn0031815	2L:6456106-6459008	frj	CG9526	-0.50879	4.82972	0.00163802	0.0301695	492.151	547.304	488.197	743.065	705.349	727.565
FBgn0031695	2L:5268517-5270329	Cyp4ac3	CG14031	0.651479	2.01036	0.00164972	0.0303345	94.9921	96.5959	127.02	65.3397	63.4979	75.3427
FBgn0028988	2R:2770508-2772378	Spn1	CG9456	0.484043	5.13888	0.00165254	0.0303359	864.723	805.899	1017.27	724.272	679.835	489.36
FBgn0035132	3L:333316-342915	mthl10	CG17061	0.49706	5.8655	0.00166821	0.0305727	1390.44	1433.69	1615.9	1096.62	1029.64	1018.31
FBgn0028373	3R:24679837-24684915	inx3	CG1448	0.497587	5.87676	0.00168874	0.0308978	1380.43	1418.6	1675.02	1005.45	1059.9	1104.72
FBgn0052207				-0.515074	4.16867	0.00170139	0.0310778	336.427	338.04	287.628	448.33	448.979	483.912
FBgn0010314	2L:9330767-9331981	Cks30A	CG3738	0.533435	3.93878	0.0017147	0.0312692	420.794	355.167	401.064	279.568	268.047	268.28
FBgn0035656	3L:5960641-5969105	CG10479	CG10479	0.645306	2.06639	0.00174844	0.031832	98.6159	125.746	106.536	76.0625	62.5238	74.3237
FBgn0085390	2R:3723747-3773487	Dgk	CG34361	-0.468778	7.91282	0.00177071	0.0321844	5056.11	4555.59	3453.3	6384.38	5606.61	6308.25
FBgn0051788	2L:18257494-18257902	CG31788	CG31788	-0.486034	8.53703	0.00177424	0.0321955	6709.15	6762.97	6673.49	8818.55	9612.1	9764.77
FBgn0020270	2L:11282093-11284337	mre11	CG16928	0.536074	3.64181	0.0017785	0.0322199	312.688	356.141	291.513	219.794	218.636	223.433
FBgn0021847	2R:2097287-2101623	l(2)k14710	CG8325	-0.490397	5.38593	0.00184759	0.0334168	822.448	800.841	634.377	1080.37	1028.74	1077.61
FBgn0035264	3L:1730993-1735755	Oseg4	CG2069	-0.610894	2.02594	0.00188099	0.0339654	79.9912	62.3886	66.8176	110.933	99.4601	112.784
FBgn0039078	3R:19234922-19297216	CG4374	CG4374	0.896154	0.300457	0.0018853	0.0339876	36.3071	38.2249	29.0061	17.4494	19.3104	18.6321
FBgn0031663	2L:4978484-4979339	CG8891	CG8891	0.672526	1.57615	0.00189802	0.0341613	77.0033	62.3993	97.9683	42.6009	52.9233	53.1789
FBgn0032415	2L:12130516-12133367	rho-6	CG17212	-0.540419	3.67441	0.0019316	0.0345963	230.282	228.383	221.818	321.017	349.653	311.943
FBgn0034931	2R:19812762-19814433	CG2812	CG2812	0.551276	2.60362	0.00193471	0.0345963	145.796	147.904	178.333	93.7605	126.289	96.0269
FBgn0038448	3R:12437351-12439122	CG12783	CG12783	-0.48201	5.38177	0.00192688	0.0345963	897.054	725.401	630.499	1071.67	1017.82	1086.23
FBgn0046763	3R:16846756-16849885	CG17278	CG17278	0.572436	2.511	0.00192879	0.0345963	109.187	155.938	179.355	93.6572	104.916	96.9378
FBgn0064237	2R:14281170-14282787	Idgf5	CG5154	-0.585885	2.48768	0.00197437	0.0352484	98.8269	102.616	91.0191	142.587	145.758	151.328
FBgn0259175	3L:14665968-14740971	ome	CG42280	0.499958	5.17561	0.00199209	0.0355074	880.12	804.897	1065.73	652.808	639.206	657.977
FBgn0002939	2L:18081630-18083608	ninaD	CG31783	0.524081	2.78887	0.00200052	0.0356002	202.436	36.3009	294.981	90.7259	173.234	96.5367
FBgn0031337	2L:1368102-1369047	CG14346	CG14346	0.488479	6.17904	0.00201569	0.0358126	1804.83	1883.41	1812.46	1294.78	1292.76	1338.29
FBgn0015033	3L:7486649-7489279	Cyp4d8	CG4321	0.520204	4.18955	0.00202553	0.0358533	406.719	448.724	539.708	318.842	308.952	349.699
FBgn0039257	3R:20810106-20848589	tnc	CG13648	0.48804	6.59225	0.00202772	0.0358533	2594.63	2257.69	2467.33	1869.04	1701.58	1662.82
FBgn0039872	3R:27577547-27580413	salt	CG2196	-0.501879	4.67326	0.00202213	0.0358533	424.063	542.256	408.71	663.646	623.183	661.659
FBgn0032094	2L:9077121-9077988	CG12439	CG12439	-0.590843	2.40987	0.00204484	0.0359872	92.4604	85.5265	98.8471	134.972	142.513	139.071
FBgn0050181	2R:19426154-19428296	CG30181	CG30181	0.791711	0.62325	0.00204931	0.0359872	37.951	38.239	50.4483	29.2251	26.0726	16.7313
FBgn0020372	2R:19765982-19768383	TM4SF	CG11303	0.646029	1.95087	0.00205157	0.0359872	106.133	75.4855	123.152	53.5553	65.34	77.5411
FBgn0038837	3R:16685904-16691951	CG3822	CG3822	-0.565304	2.64062	0.00204664	0.0359872	123.524	101.624	101.673	162.123	157.4	167.467
FBgn0030159	X:9776016-9776992	CG9689	CG9689	0.475586	5.27264	0.00205009	0.0359872	889.96	987.985	1061.79	661.64	762.875	663.331
FBgn0035216	3L:1411088-1413089	CG9168	CG9168	0.499958	3.70207	0.00205547	0.0359984	325.382	282.736	389.56	257.629	261.92	172.709
FBgn0031613	2L:4577719-4578201	HP6	CG15636	0.486984	4.62029	0.00208833	0.036516	546.314	686.141	642.281	423.339	470.311	429.77
FBgn0037560				0.581953	2.46545	0.00209717	0.0366126	129.436	148.898	152.126	94.6783	97.2344	94.4281
FBgn0033520	2R:6311941-6312976	Prx2540-1	CG12405	-0.536779	4.09621	0.00210685	0.0366658	291.786	342.055	283.777	413.574	494.057	401.546
FBgn0053547	3R:13698470-13742300	Rim	CG33547	-0.539905	3.09194	0.00210492	0.0366658	175.287	161.972	114.153	207.931	216.087	236.738
FBgn0032233	2L:10376492-10379908	dpr19	CG13140	-0.951838	0.0135897	0.00212593	0.0369397	17.3048	16.0954	11.5811	24.0864	29.3196	34.3716
FBgn0032614	2L:16843192-16848713	CG13284	CG13284	0.531481	2.97548	0.00214171	0.0371555	155.438	189.155	262.743	142.482	150.265	121.049
FBgn0031520	2L:3320255-3323141	CG8837	CG8837	-0.493809	4.04412	0.00217514	0.0375586	327.502	302.831	255.638	422.153	383.357	458.841
FBgn0036996	3L:20453799-20455374	CG5932	CG5932	0.533517	4.72993	0.00217485	0.0375586	527.966	514.153	979.781	245.804	447.15	737.529
FBgn0262365	3R:8911946-8912483	CG43063	CG43063	0.511068	3.46807	0.00217238	0.0375586	249.015	253.552	346.977	237.849	205.44	144.16
FBgn0034490	2R:16135635-16141444	CG9864	CG9864	-0.506442	3.93341	0.00218846	0.0377297	254.572	287.736	277.062	443.606	347.247	381.329
FBgn0028560	2R:5972947-5974568	sut4	CG1380	-0.465872	8.62985	0.00222365	0.0382766	8185.35	6968.22	6422.5	10002.2	9805.45	10169.7
FBgn0031548	2L:3525133-3527588	CG8852	CG8852	0.513169	3.60728	0.00225773	0.0385628	264.355	290.772	378.94	193.884	232.354	223.333
FBgn0036262	3L:12179058-12180960	CG6910	CG6910	-0.561777	3.28822	0.0022508	0.0385628	130.958	176.065	212.309	236.232	281.994	235.046
FBgn0035779	3L:7391388-7393012	CG8562	CG8562	0.767443	2.84423	0.00224397	0.0385628	217.917	130.831	211.272	58.471	6.392	313.131
FBgn0031201	X:22211123-22213771	CG12446	CG12446	-0.473374	5.64965	0.00225604	0.0385628	1072.89	943.711	706.978	1282.76	1222.26	1307.21
FBgn0261707				0.577436	2.47912	0.00225466	0.0385628	155.154	136.836	141.416	107.538	97.1953	84.9603
FBgn0010097	2L:19183970-19185724	gammaTub37C	CG17566	-0.997791	-0.261371	0.00233148	0.0397611	13.6504	15.0843	7.6939	27.1238	21.6093	24.8197
FBgn0038350	3R:11374350-11378494	CG18516	CG18516	-0.720944	1.01425	0.00233602	0.0397772	44.7826	30.189	24.1298	65.057	49.1745	51.1575
FBgn0031515	2L:3291245-3294706	CG9664	CG9664	0.479203	5.37121	0.00235861	0.0401	942.518	1080.54	1117.96	703.009	772.649	767.144
FBgn0001134	3L:17822058-17831993	Grd	CG7446	0.813364	0.642483	0.00236225	0.0401003	45.3901	43.2618	39.6869	26.0693	21.6086	25.9673
FBgn0032891	2L:20832858-20835607	Oseg5	CG9333	0.769728	0.61268	0.00240163	0.0406324	25.8755	56.3147	43.6067	20.7811	28.7515	22.5049
FBgn0031393	2L:2155760-2156791	CG15382	CG15382	0.603127	2.10796	0.00241056	0.0406324	100.424	95.5968	141.593	76.1245	75.4536	69.7605
FBgn0053988	2R:20586468-20624176	CG33988	CG33988	-0.584905	2.13262	0.00240864	0.0406324	85.4037	80.4821	61.9023	122.835	103.57	119.047
FBgn0036391	3L:13972137-13978608	CG17364	CG17364	-0.529478	3.15289	0.00240241	0.0406324	171.504	163.989	137.471	223.103	221.052	243.022
FBgn0051014	3R:26329387-26331371	PH4alphaSG1	CG31014	0.709097	1.15222	0.00241199	0.0406324	47.7702	62.3742	68.8503	38.0415	35.9987	34.8873
FBgn0003145	2L:12082997-12085792	prd	CG6716	-0.491244	5.17102	0.00241848	0.0406375	676.356	627.81	649.036	1041.98	905.687	789.302
FBgn0030466	X:13182396-13188469	CG15744	CG15744	-0.483883	4.92678	0.00241964	0.0406375	622.205	553.352	471.648	866.853	734.586	711.945
FBgn0036678	3L:16921481-16928633	CG11905	CG11905	-0.510854	3.8491	0.00243181	0.0407715	291.284	252.533	229.502	378.574	367.807	357.765
FBgn0037126	3L:21730705-21731530	CG14567	CG14567	0.832938	0.360484	0.002435	0.0407715	30.675	32.2017	43.6725	19.5984	21.9045	17.5898
FBgn0031693	2L:5264001-5265899	Cyp4ac1	CG14032	0.490944	4.19698	0.0024455	0.0408262	418.56	439.673	539.706	281.027	361.518	343.667
FBgn0038295	3R:11011773-11016964	Gyc88E	CG4154	-0.623147	1.50231	0.00244566	0.0408262	64.8136	41.2615	37.6916	68.6812	62.3653	96.9526
FBgn0032163	2L:9922737-9924860	CG13125	CG13125	-0.494899	4.68975	0.00249209	0.0415386	489.642	472.863	433.928	631.143	676.29	656.796
FBgn0035880	3L:8345455-8349396	CG17352	CG17352	-0.719055	1.09362	0.00250673	0.0416569	40.0272	42.2426	23.1369	59.8075	56.9187	57.1789
FBgn0085767				0.717225	1.09856	0.00250673	0.0416569	58.9511	56.3436	57.149	31.6468	36.9619	35.9492
FBgn0052111	3L:12621036-12641380	CG32111	CG32111	-0.822883	0.483721	0.00252127	0.0418356	21.7383	20.1266	24.2408	45.5308	37.6199	33.895
FBgn0032074	2L:8933964-8936096	Tsp29Fa	CG9494	0.581605	2.76771	0.00252586	0.041849	155.682	165.008	206.459	64.9024	115.521	177.586
FBgn0032066	2L:8765361-8768708	CG9463	CG9463	0.534114	3.02172	0.00254033	0.0419177	214.904	68.4922	341.483	137.173	163.879	127.202
FBgn0004580	2R:12861465-12883566	Cbp53E	CG6702	-0.527053	3.43348	0.00254477	0.0419177	185.757	179.095	212.221	276.369	279.025	275.68
FBgn0035756	3L:7261249-7278137	unc-13-4A	CG32381	0.476294	5.09017	0.00254518	0.0419177	813.907	847.135	923.249	612.572	641.983	591.265
FBgn0040629	3R:27088350-27089716	CG18673	CG18673	0.479546	5.40999	0.00253956	0.0419177	1005.16	1077.53	1140.23	761.644	772.519	773.488
FBgn0029681	X:3778205-3784520	CG15239	CG15239	-0.641155	1.55708	0.00255807	0.0420674	55.4354	61.3527	32.799	77.2777	70.9457	87.6943
FBgn0083961	2L:4965694-4966400	CG34125	CG34125	0.513296	3.44469	0.00259088	0.0425436	252.707	291.761	289.676	190.443	201.221	188.872
FBgn0053533	2L:19419075-19419767	lectin-37Db	CG33533	0.65978	2.03995	0.00260506	0.0427129	115.247	48.3486	159.171	53.6282	57.3433	100.098
FBgn0029535	X:738856-739330	CG14635	CG14635	0.484331	4.94706	0.00261903	0.0428784	685.015	788.777	867.097	559.239	549.569	562.394
FBgn0085358	X:18944506-18945010	CG34329	CG34329	-0.475809	1.7663	0.00262459	0.0429059	57.054	60.3644	60.0651	66.7507	9.0593	200.224
FBgn0010238	2R:8340696-8353154	Lac	CG12369	0.46459	6.33724	0.00263468	0.0429463	1849.05	2102.73	2162.23	1542.69	1483.9	1378.59
FBgn0259823	3R:11075816-11083306	CG42404	CG42404	0.598695	2.37858	0.00263484	0.0429463	166.35	135.823	102.534	97.79	82.7054	89.434
FBgn0040989	2L:18006679-18007216	CG5693	CG5693	-0.469073	7.60939	0.0026569	0.0432421	3343.99	3591.76	3729.61	4844.99	4917.43	4987.35
FBgn0050293	2R:16950683-16952491	Cht12	CG30293	-0.463006	8.01391	0.00267043	0.0433984	5025.02	4601.88	4495.78	6453.06	6483.38	6580.31
FBgn0022361	4:578608-586562	Pur-alpha	CG1507	0.524936	3.39157	0.00267607	0.0434262	235.417	243.489	325.654	176.37	186.841	195.913
FBgn0037431	3R:2167690-2168595	CG17917	CG17917	0.469174	6.19852	0.00268156	0.0434515	1662.28	1817.01	2074.13	1337.18	1338.07	1326.07
FBgn0039774	3R:26285511-26291458	CDase	CG1471	0.482514	4.20177	0.002755	0.0445761	455.916	424.587	519.324	302.661	367.431	321.754
FBgn0260861	2L:8686231-8687052	Trs23	CG9298	0.531245	2.91068	0.00278663	0.045022	169.256	181.106	228.75	125.227	142.683	129.264
FBgn0085384	3R:19646314-19676543	CG34355	CG34355	0.499239	3.90034	0.00279408	0.0450764	376.178	381.31	380.706	248.227	280.019	274.264
FBgn0038715	3R:15426357-15428351	CG7333	CG7333	0.471083	5.21983	0.00282946	0.0455808	821.886	931.646	1068.61	658.317	693.863	672.977
FBgn0033065	2R:2061189-2062936	Cyp6w1	CG8345	-0.648883	1.71284	0.00287275	0.0462107	57.1344	46.2953	63.9999	95.5967	94.9382	69.1194
FBgn0031052	X:19546340-19553444	CG14215	CG14215	-0.438069	7.61785	0.00289938	0.0465713	4871.76	3430.79	2443.8	5275.63	4502.27	5040.69
FBgn0050008	2R:5777403-5778625	CG30008	CG30008	-0.529789	3.51757	0.00290917	0.0466607	189.295	264.561	160.656	303.485	304.291	269.895
FBgn0032919	2L:21143227-21145147	CG9253	CG9253	0.503962	3.7757	0.00291645	0.0467097	344.445	363.194	337.086	266.389	241.23	227.63
FBgn0262880	2L:7693030-7693821	CG43235	CG43235	0.532452	2.27971	0.00292619	0.0467949	75.4496	95.6073	205.801	101.963	100.232	49.9663
FBgn0052000	4:152850-163754	CG32000	CG32000	0.465146	5.60252	0.00293024	0.0467949	1082.99	1096.66	1493.96	881.305	910.894	854.437
FBgn0052982	2L:9125751-9163721	CG32982	CG32982	0.524383	2.84684	0.00293728	0.0468396	177.592	189.143	186.969	124.081	141.125	114.697
FBgn0033395	2R:5125035-5127338	Cyp4p2	CG1944	-0.688675	1.18614	0.00294701	0.0469199	39.0027	27.1839	47.5595	56.6806	63.7672	63.2272
FBgn0261341	3L:19683133-19688356	verm	CG8756	-0.479758	3.97635	0.0029593	0.0469199	352.299	258.58	239.155	391.741	380.171	429.155
FBgn0051418	3R:13109517-13110237	CG31418	CG31418	0.451826	5.20184	0.00295782	0.0469199	809.19	840.106	1135.54	758.027	721.752	521.609
FBgn0037796	3R:5996878-6015315	CG12814	CG12814	0.46806	5.6807	0.00295812	0.0469199	1195.5	1363.25	1318.44	969.333	923.274	902.856
FBgn0039420	3R:22088384-22102772	CG6154	CG6154	-0.555614	2.91079	0.00296897	0.0469386	161.78	137.831	99.6218	149.498	231.991	198.538
FBgn0030529	X:13707475-13716357	Clic	CG10997	0.486445	4.92313	0.00296881	0.0469386	709.611	733.451	855.477	554.872	524.297	568.437
FBgn0260745	3R:7810584-7819037	mfas	CG3359	0.452524	9.64762	0.00298735	0.0471618	18698.6	20585.7	21148.1	16359.1	14485	13099.4
FBgn0032535	2L:13909640-13911640	Ance-2	CG16869	-0.702824	1.00576	0.00302673	0.0477152	29.8058	25.1678	44.6789	46.956	52.6998	63.9826
FBgn0033129	2R:2921068-2922424	Tsp42Eh	CG12844	0.62975	1.65997	0.00304134	0.047864	64.9209	90.5395	94.036	68.2031	49.2396	42.8597
FBgn0029590	X:1715533-1716183	CG14811	CG14811	0.574085	2.40286	0.00304483	0.047864	133.201	123.762	153.134	87.1313	91.2908	97.8345
FBgn0031904	2L:7384486-7388248	CG5149	CG5149	0.517751	3.50801	0.00304969	0.0478724	270.893	288.75	310.041	195.919	198.481	214.498
FBgn0260459	3L:13417671-13418771	CG14106	CG14106	-0.457054	6.0801	0.00305415	0.0478743	1327.34	1112.76	1256.44	1771.2	1629.44	1709.65
FBgn0011674	2R:16708771-16723569	insc	CG11312	-0.540466	2.96073	0.00306229	0.0479339	140.539	137.836	135.607	215.285	200.234	185.416
FBgn0083965	3R:22015956-22016927	CG34129	CG34129	0.448863	5.32523	0.00308285	0.0481875	921.699	907.515	1201.38	773.438	806.5	603.277
FBgn0032753	2L:19071131-19074146	CG17572	CG17572	-0.672486	1.18665	0.00309257	0.0482712	35.2674	39.236	39.7309	56.6804	54.1668	73.7716
FBgn0031927	2L:7643527-7645997	CG13792	CG13792	0.631545	1.64239	0.00310126	0.0483385	59.3983	85.5143	101.847	51.1799	53.6499	53.37
FBgn0037170	3L:22543326-22545122	Trxr-2	CG11401	-0.459722	6.62822	0.00311464	0.0484787	1876.6	2000.1	1536.25	2641.56	2387.72	2433.67
FBgn0031654	2L:4952250-4953134	Jon25Bii	CG8869	-0.336365	4.01882	0.0031264	0.0485602	93.8934	423.496	364.428	436.164	2.7505	806.639
FBgn0034511	2R:16413832-16414331	CG13422	CG13422	0.763764	0.546168	0.00313306	0.0485602	31.4959	51.2896	36.7812	21.8104	26.1396	21.2841
FBgn0003659	X:6969698-6992086	Sxl	CG18350	0.565168	2.20276	0.00312869	0.0485602	115.976	117.715	124.018	81.5777	87.3908	70.0311
FBgn0038840	3R:16727716-16733987	CG5621	CG5621	-0.550789	2.45809	0.00315441	0.0488226	106.229	88.5461	94.9217	140.388	137.274	149.987
FBgn0015376	2L:3707230-3711722	cutlet	CG33122	0.589845	2.11063	0.00317997	0.0491495	131.764	112.683	91.9198	82.5402	74.5577	66.2459
FBgn0033443	2R:5680848-5685512	CG1698	CG1698	-0.483217	5.38464	0.00318807	0.0492058	679.617	850.131	749.774	1033.67	1098.63	1026.97
FBgn0033446	2R:5698890-5707556	CG1648	CG1648	0.457596	6.66385	0.00319666	0.0492696	2154.39	2831.13	2658.2	2021.31	1774.4	1753.49
FBgn0025115	2L:13912139-13912596	Acyp	CG16870	-0.464716	6.76181	0.00322676	0.0496642	1827.33	2111.78	2004.29	2702.67	2734.8	2743.87
FBgn0034849	2R:19243895-19245088	CG3500	CG3500	-0.479902	4.49979	0.00325692	0.0499892	408.827	448.704	371.912	586.391	556.207	574.845
:-	TotB	CG5609	-0.666303	1.31236	0.00325449	0.0499892	-1	41.2515	43.6057	59.977	69.6584	69.3817
