# Supplementary material for: Mitotic fidelity requires transgenerational action of a testis-restricted HP1
Source: eLife. 2015 Jul 7;4:e07378. doi: 10.7554/eLife.07378 (PMC4491702; doi:10.7554/eLife.07378)
Supplement: Figure 3—source data 1. — DOI: http://dx.doi.org/10.7554/eLife.07378.011 [file elife07378s002.xlsx]

## Sheet: Sheet1
genotype(father)	rep1	rep2	rep3	rep4	MEAN	STDEV	CI
24196/A5C	1	0	0	0	1	0.5	0.489991
24196/CyO	65	65	49	36	53.75	14.0327	13.7518
w1118/A5C	47	48	42	54	47.75	4.92443	4.82585
24196/A5C + transgene/+	41	59	40	52	48	9.12871	8.94597
