# Supplementary material for: Mitotic fidelity requires transgenerational action of a testis-restricted HP1
Source: eLife. 2015 Jul 7;4:e07378. doi: 10.7554/eLife.07378 (PMC4491702; doi:10.7554/eLife.07378)
Supplement: Figure 3—source data 2. — DOI: http://dx.doi.org/10.7554/eLife.07378.012 [file elife07378s003.xlsx]

## Sheet: Sheet1
cycle#	24196/A5C	24196/TM6
0,1,2	120	59
4	133	60
8	113	77
16	10	80
32	6	64
64->cell	7	49
***M-W-U : p <0.00001
