# Supplementary material for: Mitotic fidelity requires transgenerational action of a testis-restricted HP1
Source: eLife. 2015 Jul 7;4:e07378. doi: 10.7554/eLife.07378 (PMC4491702; doi:10.7554/eLife.07378)
Supplement: Figure 5—source data 1. — DOI: http://dx.doi.org/10.7554/eLife.07378.019 [file elife07378s004.xlsx]

## Sheet: Sheet1
genotype	rep	Patcirc	MATcirc	RATIOcirc
wt	1	0.451	0.379	1.18997
wt	2	0.261	0.191	1.36649
wt	3	0.37	0.375	0.986667
wt	4	0.248	0.255	0.972549
wt	5	0.511	0.413	1.23729
wt	6	0.577	0.372	1.55108
wt	7	0.364	0.271	1.34317
wt	8	0.343	0.51	0.672549
wt	9	0.317	0.275	1.15273
wt	10	0.395	0.368	1.07337
wt	11	0.368	0.346	1.06358
wt	12	0.456	0.364	1.25275
wt	13	0.516	0.373	1.38338
wt	14	0.338	0.233	1.45064
wt	15	0.508	0.376	1.35106
wt	16	0.225	0.397	0.566751
wt	17	0.227	0.249	0.911647
wt	18	0.372	0.245	1.51837
wt	19	0.256	0.328	0.780488
wt	20	0.395	0.462	0.854978
HP1E	1	0.631	0.367	1.71935
HP1E	2	0.605	0.228	2.65351
HP1E	3	0.807	0.29	2.78276
HP1E	4	0.745	0.334	2.23054
HP1E	5	0.557	0.332	1.67771
HP1E	6	0.582	0.268	2.17164
HP1E	7	0.561	0.28	2.00357
HP1E	8	0.366	0.447	0.818792
HP1E	9	0.563	0.3	1.87667
HP1E	10	0.612	0.303	2.0198
HP1E	11	0.785	0.239	3.28452
HP1E	12	0.382	0.219	1.74429
HP1E	13	0.403	0.272	1.48162
HP1E	14	0.558	0.322	1.73292
HP1E	15	0.492	0.177	2.77966
HP1E	16	0.624	0.404	1.54455
HP1E	17	0.631	0.291	2.16838
