# Supplementary material for: Mitotic fidelity requires transgenerational action of a testis-restricted HP1
Source: eLife. 2015 Jul 7;4:e07378. doi: 10.7554/eLife.07378 (PMC4491702; doi:10.7554/eLife.07378)
Supplement: Figure 6—source data 1. — DOI: http://dx.doi.org/10.7554/eLife.07378.025 [file elife07378s005.xlsx]

## Sheet: Sheet1
father genotype	NOarrest	ARREST
24196/TM6	46	8
24196/TM6	59	6
24196/TM6	48	9
24196/TM6	40	4
24196/TM6	147	39
24196/TM6	129	43
24196/TM6	47	4
24196/A5C	65	5	516	113
24196/A5C	40	6
24196/A5C	46	6
24196/A5C	36	7
24196/A5C	45	5
24196/A5C	121	38
24196/A5C	131	19	484	86
Analysis
516	113	0.218992
484	86	0.177686
ChiSeq= 1.59
p=0.2
