# Supplementary material for: Mitotic fidelity requires transgenerational action of a testis-restricted HP1
Source: eLife. 2015 Jul 7;4:e07378. doi: 10.7554/eLife.07378 (PMC4491702; doi:10.7554/eLife.07378)
Supplement: Figure 6—source data 2. — DOI: http://dx.doi.org/10.7554/eLife.07378.026 [file elife07378s006.xlsx]

## Sheet: Sheet1
Father	Mother	#malePROG	#femPROG	tot		mean
HP1E-	MTD/CyO	0	2	2
HP1E-	MTD/CyO	0	0	0
HP1E-	MTD/CyO	1	0	1
HP1E-	MTD/CyO	1	0	1	1	1
HP1E-	8M/MTD	0	0	0
HP1E-	8M/MTD	1	2	3
HP1E-	8M/MTD	0	0	0
HP1E-	8M/MTD	1	0	1
HP1E-	8M/MTD	0	0	0		0.8
HP1E/TM6	8M/MTD	49	30	79
HP1E/TM6	8M/MTD	46	29	75
HP1E/TM6	8M/MTD	37	26	63		72.3333
